# Supplementary material for: Identifying research priorities for post-collision care in the United Kingdom: outcomes and methodological adaptations from the final prioritisation workshop
Source: Scand J Trauma Resusc Emerg Med. 2026 May 27;34:127. doi: 10.1186/s13049-026-01628-y (PMC13397751; doi:10.1186/s13049-026-01628-y)
Supplement: Supplementary file 1 — Supplementary Material 1 [file 13049_2026_1628_MOESM1_ESM.xlsx]

## Sheet: Working Sheet
Timestamp	Reference	Research question (s)	Embedded Reference	Background information (why you are asking the question)	Road Injury Chain of Survival the question relates to: (tick all that apply)	Initial Outcome	Category
2025-07-04 20:18:47	Q001	Is there any future appetite for public access TXA (like AEDs, Bleeding Kits and Narcan ?	Q001 - Reference No: Is there any future appetite for public access TXA (like AEDs, Bleeding Kits and Narcan ?	Disparities in administration of TXA by sex	Early Initial Care – giving first aid at the scene, often by bystanders or emergency responders	Review	Group 2: Public Access to Life-Saving Medications and Equipment
2025-07-04 20:20:18	Q002	For entrapment RTCs can we explore Salbutamol to mitigate potassium implicated post-release cardiac arrest?	Q002 - Reference No: For entrapment RTCs can we explore Salbutamol to mitigate potassium implicated post-release cardiac arrest?		Early Initial Care – giving first aid at the scene, often by bystanders or emergency responders	Review	Group 15: Specific Interventions for Entrapped Patients
2025-07-04 20:22:13	Q003	Considering "Survivor Guilt" and the concept of "Deferred Responsibility" what lessons cam be learned from public "compression-only" CPR campaigns to encourage bystander intervention	Q003 - Reference No: Considering "Survivor Guilt" and the concept of "Deferred Responsibility" what lessons cam be learned from public "compression-only" CPR campaigns to encourage bystander intervention		Early Recognition and Call for Help – spotting serious injury and getting help quickly, Early Rescue – safely freeing people trapped in vehicles, Early Initial Care – giving first aid at the scene, often by bystanders or emergency responders	Review	Group 15: Specific Interventions for Entrapped Patients	Group 21: Psychological Impact on Bystanders and Responders
2025-07-04 20:24:06	Q004	HGVs and Military Vehicles present difficulties with self-extrication due to height and weight, along with increased incidence of physical entrapment and long bone / abdo/pelvis trauma - what local / special solutions, like the PACKINGTON Quick Rescue Slide Technique (PQRST) or Defence Medical Academy Hatch Rescue Technique (DMA HRT) have been trialled?	Q004 - Reference No: HGVs and Military Vehicles present difficulties with self-extrication due to height and weight, along with increased incidence of physical entrapment and long bone / abdo/pelvis trauma - what local / special solutions, like the PACKINGTON Quick Rescue Slide Technique (PQRST) or Defence Medical Academy Hatch Rescue Technique (DMA HRT) have been trialled?		Early Rescue – safely freeing people trapped in vehicles, Early Initial Care – giving first aid at the scene, often by bystanders or emergency responders, Early Transport – getting injured people to the right hospital without delay	Review	Group 6: Specialist Vehicle Extrication Techniques
2025-07-04 20:25:41	Q005	Which aspects of the Fire Service "six-stage" approach to RTCs can bystanders be safely encouraged to perform to safely reduce on-scene times?	Q005 - Reference No: Which aspects of the Fire Service "six-stage" approach to RTCs can bystanders be safely encouraged to perform to safely reduce on-scene times?		Early Rescue – safely freeing people trapped in vehicles, Early Initial Care – giving first aid at the scene, often by bystanders or emergency responders	Review	Group 6: Specialist Vehicle Extrication Techniques
2025-07-04 20:27:38	Q006	Can a "middle ground" between scene preservation and Life-saving interventions (LSIs) ever be found?	Q006 - Reference No: Can a "middle ground" between scene preservation and Life-saving interventions (LSIs) ever be found?		Early Rescue – safely freeing people trapped in vehicles, Early Initial Care – giving first aid at the scene, often by bystanders or emergency responders	Review	Stand Alone Question
2025-07-06 18:54:03	Q007	How can we encourage faster emergency calls after a collision? For example, what community education or outreach strategies most effectively motivate bystanders to call 999 immediately when a serious crash occurs, given that delays (especially in rural areas) lead to worse outcomes ? Identifying and overcoming the causes of hesitation (panic, assuming “someone else will call”, etc.) could shorten…	Q007 - Reference No: How can we encourage faster emergency calls after a collision? For example, what community education or outreach strategies most effectively motivate bystanders to call 999 immediately when a serious crash occurs, given that delays (especially in rural areas) lead to worse outcomes ? Identifying and overcoming the causes of hesitation (panic, assuming “someone else will call”…			Review	Group 1: Bystander Emergency Recognition and Calling for Help
2025-07-06 18:57:42	Q008	How do we define “successful outcome” after road injury, and are we aligning research with what patients consider success? Historically, metrics like Injury Severity Score, hospital length of stay, or even the Glasgow Outcome Scale were used. Patients, however, may define success as being free of pain, back to work, and enjoying life . This gap – between clinical measures and patient experience –…	Q008 - Reference No: How do we define “successful outcome” after road injury, and are we aligning research with what patients consider success? Historically, metrics like Injury Severity Score, hospital length of stay, or even the Glasgow Outcome Scale were used. Patients, however, may define success as being free of pain, back to work, and enjoying life . This gap – between clinical measures and…			Review	Group 22: Defining Outcomes
2025-07-06 19:02:31	Q009	How do we quantify the “safe maximum time” for extrication? We often say “every minute counts”, but are there specific time thresholds beyond which mortality sharply increases for trapped patients? For example, is there evidence that if extrication exceeds 1 hour, the chance of survival drops below a certain percent? Knowing this could set concrete operational targets. Current data shows trapped …	Q009 - Reference No: How do we quantify the “safe maximum time” for extrication? We often say “every minute counts”, but are there specific time thresholds beyond which mortality sharply increases for trapped patients? For example, is there evidence that if extrication exceeds 1 hour, the chance of survival drops below a certain percent? Knowing this could set concrete operational targets. Curren…			Review	Group 7: Extrication Time Thresholds and Impacts
2025-07-07 10:42:46	Q010	What additional data should eCall systems transmit to improve early response? Currently, eCall automatically sends a basic data packet (location, vehicle ID, etc.), but much of this data is underutilised in UK emergency call centres. Research could ask: would transmitting information like crash force sensors, number of occupants, or if airbags triggered, help dispatchers triage the call more effe…	Q010 - Reference No: What additional data should eCall systems transmit to improve early response? Currently, eCall automatically sends a basic data packet (location, vehicle ID, etc.), but much of this data is underutilised in UK emergency call centres. Research could ask: would transmitting information like crash force sensors, number of occupants, or if airbags triggered, help dispatchers tria…			Review	Group 8: Automatic Crash Detection and eCall Systems
2025-07-07 10:44:46	Q011	What are the main barriers preventing bystanders from calling for help immediately, and how can we reduce them? Studies in some countries show factors like fear of legal trouble, police questioning, or being involved in investigations cause hesitation . Research can evaluate which interventions – public awareness of Good Samaritan laws, reassurance about not getting in trouble, or simplified enga…	Q011 - Reference No: What are the main barriers preventing bystanders from calling for help immediately, and how can we reduce them? Studies in some countries show factors like fear of legal trouble, police questioning, or being involved in investigations cause hesitation . Research can evaluate which interventions – public awareness of Good Samaritan laws, reassurance about not getting in troubl…			Review	Group 1: Bystander Emergency Recognition and Calling for Help
2025-07-07 10:50:00	Q012	How can we dramatically increase effective bystander first aid for crash victims?	Q012 - Reference No: How can we dramatically increase effective bystander first aid for crash victims?			Review	Group 3: Bystander First Aid Training and Effectiven
2025-07-07 10:50:00	Q013	What are the best methods to train and empower the public to act in trauma situations?	Q013 - Reference No: What are the best methods to train and empower the public to act in trauma situations?			Review	Group 3: Bystander First Aid Training and Effectiven
2025-07-07 10:50:00	Q014	Does widespread “Stop the Bleed” training (teaching haemorrhage control) in the community lead to a measurable decrease in trauma mortality?	Q014 - Reference No: Does widespread “Stop the Bleed” training (teaching haemorrhage control) in the community lead to a measurable decrease in trauma mortality?			Review	Group 3: Bystander First Aid Training and Effectiven
2025-07-07 10:50:00	Q015	How can we ensure bystanders feel confident to help with tasks like opening an airway or stabilising a fracture? And, importantly, what are the barriers (fear of doing harm, bloodborne infection concerns) and how to overcome them? Perhaps comparing different training delivery models (online vs in-person, mandatory first aid in driver’s licensing, etc.)	Q015 - Reference No: How can we ensure bystanders feel confident to help with tasks like opening an airway or stabilising a fracture? And, importantly, what are the barriers (fear of doing harm, bloodborne infection concerns) and how to overcome them? Perhaps comparing different training delivery models (online vs in-person, mandatory first aid in driver’s licensing, etc.)			Review	Group 3: Bystander First Aid Training and Effectiven
2025-07-07 10:51:46	Q016	What is the role and outcome of transport by non-ambulance vehicles (police or private car)? It’s not uncommon – both in the UK (police occasionally convey stabbing victims or others in extremis) for injured patients to be transported by police, taxi, or private car. We need to understand: Do trauma patients who arrive via non-ambulance (having essentially done a “scoop and run” by bystanders) ha…	Q016 - Reference No: What is the role and outcome of transport by non-ambulance vehicles (police or private car)? It’s not uncommon – both in the UK (police occasionally convey stabbing victims or others in extremis) for injured patients to be transported by police, taxi, or private car. We need to understand: Do trauma patients who arrive via non-ambulance (having essentially done a “scoop and r…			Review	Group 19: Alternative Transport Methods and Outcomes
2025-07-07 11:44:29	Q017	What role do external support systems (legal, financial, social) play in rehabilitation success? Road injury survivors often deal with insurance claims, compensation, or legal issues which can be enormously stressful and potentially affect recovery (e.g., prolonged legal battles might worsen mental health). Research could investigate whether having assistance with these issues (like a legal suppo…	Q017 - Reference No: What role do external support systems (legal, financial, social) play in rehabilitation success? Road injury survivors often deal with insurance claims, compensation, or legal issues which can be enormously stressful and potentially affect recovery (e.g., prolonged legal battles might worsen mental health). Research could investigate whether having assistance with these issue…			Review	Group 26: Rehabilitation
2025-07-07 11:49:38	Q018	Can mobile apps or smart device instructions improve lay first aid performance? Imagine an app that, when you report a crash, starts giving you step-by-step interactive instructions (“Apply pressure here – see diagram”). A trial could compare outcomes or performance in simulated scenarios with and without such app guidance. This ties into the earlier question on video dispatch; not only can video…	Q018 - Reference No: Can mobile apps or smart device instructions improve lay first aid performance? Imagine an app that, when you report a crash, starts giving you step-by-step interactive instructions (“Apply pressure here – see diagram”). A trial could compare outcomes or performance in simulated scenarios with and without such app guidance. This ties into the earlier question on video dispatc…			Review	Group 4: Technology-Enhanced Bystander Support
2025-07-07 14:09:37	Q019	What training or tools would help 999 call handlers identify “hidden” severe injuries? Dispatchers must make critical triage decisions with limited information. Are there specific cues in a caller’s description (or background noise) that correlate with internal haemorrhage that dispatchers often miss? Research might involve analyzing recorded call data to find indicators of high trauma severity t…	Q019 - Reference No: What training or tools would help 999 call handlers identify “hidden” severe injuries? Dispatchers must make critical triage decisions with limited information. Are there specific cues in a caller’s description (or background noise) that correlate with internal haemorrhage that dispatchers often miss? Research might involve analyzing recorded call data to find indicators of h…			Review	Group 9: Dispatcher Triage and Decision Support
2025-07-07 17:41:48	Q020	Can laypeople be trained to identify vehicle deformation patterns that predict high-risk injury?	Q020 - Reference No: Can laypeople be trained to identify vehicle deformation patterns that predict high-risk injury?			Review	Group 12: Injury Recognition by Bystanders and First Responders
2025-07-07 17:42:26	Q021	How often does professional rescue delay critical care, and in which scenarios is lay action preferable?	Q021 - Reference No: How often does professional rescue delay critical care, and in which scenarios is lay action preferable?			Review	Group 5: Lay Extrication and Self-Extrication
2025-07-07 17:43:19	Q022	[PICO] In trauma patients with suspected haemorrhage (P), does bystander-administered IM TXA (I), compared to no early intervention (C), reduce 30-day mortality (O)?	Q022 - Reference No: [PICO] In trauma patients with suspected haemorrhage (P), does bystander-administered IM TXA (I), compared to no early intervention (C), reduce 30-day mortality (O)?		Early Initial Care – giving first aid at the scene, often by bystanders or emergency responders	Review	Group 2: Public Access to Life-Saving Medications and Equipment
2025-07-07 18:36:19	Q023	Are untrained laypersons more likely to worsen injuries during rescue attempts?	Q023 - Reference No: Are untrained laypersons more likely to worsen injuries during rescue attempts?		Early Rescue – safely freeing people trapped in vehicles	Review	Group 5: Lay Extrication and Self-Extrication
2025-07-07 18:37:04	Q024	What crash characteristics predict that lay extrication is safe and should be encouraged?	Q024 - Reference No: What crash characteristics predict that lay extrication is safe and should be encouraged?		Early Recognition and Call for Help – spotting serious injury and getting help quickly, Early Rescue – safely freeing people trapped in vehicles	Review	Group 5: Lay Extrication and Self-Extrication
2025-07-08 10:41:16	Q025	Is helmet removal by laypersons associated with harm or benefit in unconscious motorcycle casualties?	Q025 - Reference No: Is helmet removal by laypersons associated with harm or benefit in unconscious motorcycle casualties?		Early Initial Care – giving first aid at the scene, often by bystanders or emergency responders	Review	Group 23: Helmet Removal and Spinal Management
2025-07-08 10:41:41	Q026	What crash characteristics predict that lay extrication is safe and should be encouraged?	Q026 - Reference No: What crash characteristics predict that lay extrication is safe and should be encouraged?			Review	Group 5: Lay Extrication and Self-Extrication
2025-07-08 10:42:39	Q027	Can a mobile app with visual triage prompts improve layperson decision-making at Road Injurys?	Q027 - Reference No: Can a mobile app with visual triage prompts improve layperson decision-making at Road Injurys?			Review	Group 4: Technology-Enhanced Bystander Support
2025-07-08 10:42:58	Q028	What are the psychological impacts on bystanders who deliver life-saving interventions before EMS arrival?	Q028 - Reference No: What are the psychological impacts on bystanders who deliver life-saving interventions before EMS arrival?			Review	Group 21: Psychological Impact on Bystanders and Responders
2025-07-08 10:43:43	Q029	What is the acceptability and effectiveness of bystander-administered IM TXA?	Q029 - Reference No: What is the acceptability and effectiveness of bystander-administered IM TXA?			Review	Group 2: Public Access to Life-Saving Medications and Equipment
2025-07-08 15:07:39	Q030	Are fire and rescue personnel adequately trained to deliver TXA or other time-critical interventions?	Q030 - Reference No: Are fire and rescue personnel adequately trained to deliver TXA or other time-critical interventions?			Review	Group 15: Specific Interventions for Entrapped Patients
2025-07-08 15:08:03	Q031	Is there a role for community responder packs (TXA, torniquets, airway adjuncts) stored in traffic-dense areas?	Q031 - Reference No: Is there a role for community responder packs (TXA, torniquets, airway adjuncts) stored in traffic-dense areas?			Review	Group 2: Public Access to Life-Saving Medications and Equipment
2025-07-08 15:08:43	Q032	Does real-time coaching via 999 call handlers increase the success rate of layperson first aid delivery?	Q032 - Reference No: Does real-time coaching via 999 call handlers increase the success rate of layperson first aid delivery?		Early Initial Care – giving first aid at the scene, often by bystanders or emergency responders	Review	Group 4: Technology-Enhanced Bystander Support
2025-07-08 15:09:23	Q033	Does the inclusion of bystander observations (e.g. inability to self-extricate, unconsciousness) improve prehospital triage decisions?	Q033 - Reference No: Does the inclusion of bystander observations (e.g. inability to self-extricate, unconsciousness) improve prehospital triage decisions?			Review	Group 9: Dispatcher Triage and Decision Support
2025-07-08 15:10:12	Q034	How effective are smartphone apps that connect users directly to emergency services and guide them through what to do? Beyond passive detection, apps like GoodSAM can crowdsource nearby responders or stream video. But one could envision an app that, at a button press, calls 999 and gives the user on-screen prompts (“Is the person breathing? If not, do X.”). Research could test if app-guided lay r…	Q034 - Reference No: How effective are smartphone apps that connect users directly to emergency services and guide them through what to do? Beyond passive detection, apps like GoodSAM can crowdsource nearby responders or stream video. But one could envision an app that, at a button press, calls 999 and gives the user on-screen prompts (“Is the person breathing? If not, do X.”). Research could tes…		Early Recognition and Call for Help – spotting serious injury and getting help quickly, Early Initial Care – giving first aid at the scene, often by bystanders or emergency responders	Review	Group 4: Technology-Enhanced Bystander Support
2025-07-09 10:55:00	Q035	How does early bleeding control by non-clinicians compare to that by trained responders in terms of survival?	Q035 - Reference No: How does early bleeding control by non-clinicians compare to that by trained responders in terms of survival?			Review	Group 3: Bystander First Aid Training and Effectiven
2025-07-09 10:55:33	Q036	How do different methods of extrication impact long-term psychological outcomes in trapped patients?	Q036 - Reference No: How do different methods of extrication impact long-term psychological outcomes in trapped patients?			Review	Group 7: Extrication Time Thresholds and Impacts
2025-07-09 10:56:09	Q037	[PICO] In entrapped road collision patients (P), does self-extrication with bystander support (I) versus awaiting trained rescue (C) impact neurological outcome at discharge (O)?	Q037 - Reference No: [PICO] In entrapped road collision patients (P), does self-extrication with bystander support (I) versus awaiting trained rescue (C) impact neurological outcome at discharge (O)?		Early Rescue – safely freeing people trapped in vehicles	Review	Group 5: Lay Extrication and Self-Extrication
2025-07-09 10:56:34	Q038	Does layperson-assisted self-extrication lead to higher rates of spinal or musculoskeletal injury than professional extrication?	Q038 - Reference No: Does layperson-assisted self-extrication lead to higher rates of spinal or musculoskeletal injury than professional extrication?			Review	Group 5: Lay Extrication and Self-Extrication
2025-07-09 10:56:58	Q039	Is there a validated tool to guide professional bystanders (e.g. fire, police) in assessing patient risk before EMS arrival?	Q039 - Reference No: Is there a validated tool to guide professional bystanders (e.g. fire, police) in assessing patient risk before EMS arrival?			Review	Group 12: Injury Recognition by Bystanders and First Responders
2025-07-09 10:57:19	Q040	Does an AI-enabled app using crash photos increase the correct identification of serious injury?	Q040 - Reference No: Does an AI-enabled app using crash photos increase the correct identification of serious injury?			Review	Group 11: Artificial Intelligence and Machine Learning in Dispatch
2025-07-09 10:57:44	Q041	How accurate are police officers in recognising signs of major trauma at the scene without clinical training?	Q041 - Reference No: How accurate are police officers in recognising signs of major trauma at the scene without clinical training?			Review	Group 12: Injury Recognition by Bystanders and First Responders
2025-07-09 10:58:07	Q042	What is the incidence of PTSD following prolonged entrapment?	Q042 - Reference No: What is the incidence of PTSD following prolonged entrapment?			Review	Group 7: Extrication Time Thresholds and Impacts
2025-07-09 10:58:36	Q043	Does early pain management reduce subsequent psychological morbidity in trapped patients?	Q043 - Reference No: Does early pain management reduce subsequent psychological morbidity in trapped patients?		Early Rescue – safely freeing people trapped in vehicles, Early Initial Care – giving first aid at the scene, often by bystanders or emergency responders	Review	Group 7: Extrication Time Thresholds and Impacts
2025-07-09 17:47:15	Q044	How many road traffic collisions are caused by a medical event and how are these identified and managed by prehospital responders	Q044 - Reference No: How many road traffic collisions are caused by a medical event and how are these identified and managed by prehospital responders	Identified as a challenging group to triage and cofounders for assessment and management	Early Recognition and Call for Help – spotting serious injury and getting help quickly, Early Rescue – safely freeing people trapped in vehicles, Early Initial Care – giving first aid at the scene, often by bystanders or emergency responders, Early Transport – getting injured people to the right hospital without delay, Early Hospital Care and Rehabilitation – treating injuries and supporting reco…	Review	Stand Alone Question
2025-07-09 21:30:38	Q045	[PICO] In rural single-vehicle collisions (P), does eCall activation with GPS and impact telemetry (I) compared to bystander 999 calls (C) lead to reduced dispatch times (O)?	Q045 - Reference No: [PICO] In rural single-vehicle collisions (P), does eCall activation with GPS and impact telemetry (I) compared to bystander 999 calls (C) lead to reduced dispatch times (O)?		Early Recognition and Call for Help – spotting serious injury and getting help quickly	Review	Group 8: Automatic Crash Detection and eCall Systems
2025-07-09 21:31:02	Q046	What is the prevalence of missed collisions in the UK where no call for help was made (e.g. unconscious driver, remote areas)?	Q046 - Reference No: What is the prevalence of missed collisions in the UK where no call for help was made (e.g. unconscious driver, remote areas)?		Early Recognition and Call for Help – spotting serious injury and getting help quickly	Review	Group 14: Rural and Remote Collision Detection
2025-07-09 21:31:27	Q047	What is the minimal clinically relevant dataset that should be transmitted via eCall for appropriate triage?	Q047 - Reference No: What is the minimal clinically relevant dataset that should be transmitted via eCall for appropriate triage?		Early Recognition and Call for Help – spotting serious injury and getting help quickly	Review	Group 8: Automatic Crash Detection and eCall Systems
2025-07-09 21:31:53	Q048	Does integrating smartphone accelerometry with vehicle telemetry improve predictive accuracy of major trauma?	Q048 - Reference No: Does integrating smartphone accelerometry with vehicle telemetry improve predictive accuracy of major trauma?		Early Recognition and Call for Help – spotting serious injury and getting help quickly, Early Initial Care – giving first aid at the scene, often by bystanders or emergency responders	Review	Group 8: Automatic Crash Detection and eCall Systems
2025-07-09 21:32:19	Q049	What crash parameters (delta-V, roll, intrusion) are most predictive of time-critical injury and feasible to transmit?	Q049 - Reference No: What crash parameters (delta-V, roll, intrusion) are most predictive of time-critical injury and feasible to transmit?			Review	Group 8: Automatic Crash Detection and eCall Systems
2025-07-09 21:32:36	Q050	Should crash photos from vehicle-embedded dash cams be routinely shared with control centres?	Q050 - Reference No: Should crash photos from vehicle-embedded dash cams be routinely shared with control centres?		Early Recognition and Call for Help – spotting serious injury and getting help quickly	Review	Group 9: Dispatcher Triage and Decision Support
2025-07-10 10:01:06	Q051	Does the ability to self-mobilise following a motor vehicle collision prevent the need for urgent transfer to hospital	Q051 - Reference No: Does the ability to self-mobilise following a motor vehicle collision prevent the need for urgent transfer to hospital	Not uncommon for patients to present to ED following a relatively high-energy RTC after being told to self-convey becasue they were able to mobilise. Having conducted an SSR small amount of data on this identified. You can understand the logical assumption from someone who 'looks well' to be deprioritised (and certainly is done in major incident situations) but I wonder what the data suggests. Co…	Early Recognition and Call for Help – spotting serious injury and getting help quickly, Early Transport – getting injured people to the right hospital without delay	Review	Group 24 : Predicting injury
2025-07-10 10:41:39	Q052	Does dispatcher access to live-streamed footage (e.g. GoodSAM) alter triage decisions for road injury?	Q052 - Reference No: Does dispatcher access to live-streamed footage (e.g. GoodSAM) alter triage decisions for road injury?			Review	Group 10: Video-Enabled Dispatch and Visual Triage
2025-07-10 10:42:04	Q053	What are the privacy implications and risks of deploying visual telemedicine from bystanders’ phones?	Q053 - Reference No: What are the privacy implications and risks of deploying visual telemedicine from bystanders’ phones?		Early Recognition and Call for Help – spotting serious injury and getting help quickly, Early Rescue – safely freeing people trapped in vehicles, Early Initial Care – giving first aid at the scene, often by bystanders or emergency responders	Review	Group 10: Video-Enabled Dispatch and Visual Triage
2025-07-10 10:42:23	Q054	Are dispatchers able to interpret visual crash cues (e.g. intrusion, rollover, patient ejection) reliably and reproducibly?	Q054 - Reference No: Are dispatchers able to interpret visual crash cues (e.g. intrusion, rollover, patient ejection) reliably and reproducibly?			Review	Group 10: Video-Enabled Dispatch and Visual Triage
2025-07-10 10:42:45	Q055	[PICO] In RTCs reported by lay bystanders (P), does video-enabled dispatch (I) vs standard verbal triage (C) reduce over- and under-triage rates (O)?	Q055 - Reference No: [PICO] In RTCs reported by lay bystanders (P), does video-enabled dispatch (I) vs standard verbal triage (C) reduce over- and under-triage rates (O)?		Early Recognition and Call for Help – spotting serious injury and getting help quickly, Early Rescue – safely freeing people trapped in vehicles, Early Initial Care – giving first aid at the scene, often by bystanders or emergency responders	Review	Group 9: Dispatcher Triage and Decision Support
2025-07-10 10:43:25	Q056	What are the most predictive scene-level indicators for internal bleeding in patients (indicatiosn for TXA)?	Q056 - Reference No: What are the most predictive scene-level indicators for internal bleeding in patients (indicatiosn for TXA)?		Early Recognition and Call for Help – spotting serious injury and getting help quickly, Early Initial Care – giving first aid at the scene, often by bystanders or emergency responders	Review	Group 24: Predicitng INjury
2025-07-10 10:43:53	Q057	Is the presence of a normal Glasgow Coma Score misleading in patients with occult brain injury post-collision? (how does this vary with age / sex)	Q057 - Reference No: Is the presence of a normal Glasgow Coma Score misleading in patients with occult brain injury post-collision? (how does this vary with age / sex)		Early Initial Care – giving first aid at the scene, often by bystanders or emergency responders	Review	Group 24: Predicitng INjury
2025-07-10 10:44:10	Q058	In patients without visible injury, how accurate are signs like passenger compartment intrusion at predicting critical injury?	Q058 - Reference No: In patients without visible injury, how accurate are signs like passenger compartment intrusion at predicting critical injury?			Review	Group 24: Predicitng INjury
2025-07-10 12:24:09	Q059	Are women and older adults less likely to be correctly triaged based on bystander descriptions of the crash?	Q059 - Reference No: Are women and older adults less likely to be correctly triaged based on bystander descriptions of the crash?		Early Recognition and Call for Help – spotting serious injury and getting help quickly, Early Initial Care – giving first aid at the scene, often by bystanders or emergency responders	Review	Group 16: Gender and Demographic Disparities in Collision Care
2025-07-10 12:25:11	Q060	How often are paediatric patients under-recognised for trauma team activation in RTCs with low apparent mechanism?	Q060 - Reference No: How often are paediatric patients under-recognised for trauma team activation in RTCs with low apparent mechanism?			Review	Group 20: Paediatric Considerations in Road Injury
2025-07-10 12:25:48	Q061	[PICO] In older adult road traffic collision patients (P), does inclusion of frailty assessment during dispatch (I) vs mechanism alone (C) improve triage accuracy (O)?	Q061 - Reference No: [PICO] In older adult road traffic collision patients (P), does inclusion of frailty assessment during dispatch (I) vs mechanism alone (C) improve triage accuracy (O)?			Review	Group 9: Dispatcher Triage and Decision Support
2025-07-10 12:26:21	Q062	How are language or cultural barriers affecting accurate relay of scene information in UK collisions?	Q062 - Reference No: How are language or cultural barriers affecting accurate relay of scene information in UK collisions?			Review	Group 17: Cultural and Language Barriers in Emergency Response
2025-07-10 12:28:05	Q063	Can auditory cues (recorded from calls) from trapped patients be used to detect distress or deterioration?	Q063 - Reference No: Can auditory cues (recorded from calls) from trapped patients be used to detect distress or deterioration?			Review	Group 9: Dispatcher Triage and Decision Support
2025-07-10 12:30:00	Q064	What proportion of unreported or undereported collisions occur in socioeconomically deprived regions, and what are the implications?	Q064 - Reference No: What proportion of unreported or undereported collisions occur in socioeconomically deprived regions, and what are the implications?			Review	Group 17: Cultural and Language Barriers in Emergency Response
2025-07-10 12:30:39	Q065	What are the missed opportunity costs of not integrating crash telemetry with trauma registry data?	Q065 - Reference No: What are the missed opportunity costs of not integrating crash telemetry with trauma registry data?			Review	Group 8: Automatic Crash Detection and eCall Systems
2025-07-11 09:05:49	Q066	[PICO] In trauma-related 999 calls (P), does dispatcher use of structured questioning protocols (I) compared to unstructured calls (C) reduce time to activation of appropriate care (O)?	Q066 - Reference No: [PICO] In trauma-related 999 calls (P), does dispatcher use of structured questioning protocols (I) compared to unstructured calls (C) reduce time to activation of appropriate care (O)?			Review	Group 9: Dispatcher Triage and Decision Support
2025-07-11 09:06:08	Q067	Does structured scene information (like a checklist used by bystanders) improve dispatcher performance?	Q067 - Reference No: Does structured scene information (like a checklist used by bystanders) improve dispatcher performance?			Review	Group 9: Dispatcher Triage and Decision Support
2025-07-11 09:06:56	Q068	Are there viable wearable-based alert systems (e.g. smartwatch fall detection) that could supplement collision recognition in unobserved RTCs / or send useful info from the scene?	Q068 - Reference No: Are there viable wearable-based alert systems (e.g. smartwatch fall detection) that could supplement collision recognition in unobserved RTCs / or send useful info from the scene?			Review	Group 13: Wearable Technology and Collision Detection
2025-07-11 09:23:10	Q069	[PICO] In road-injured patients in rural settings (P), does helicopter transfer to MTC (I) versus road transfer to DGH (C) reduce time to definitive haemorrhage control (O)?	Q069 - Reference No: [PICO] In road-injured patients in rural settings (P), does helicopter transfer to MTC (I) versus road transfer to DGH (C) reduce time to definitive haemorrhage control (O)?			Review	Group 18: Transport Decision-Making and Bypass Protocols
2025-07-11 09:23:47	Q070	How often do current transport decisions lead to delays in definitive care in rural road injury cases? Paericualry at night - delayed hems activation etc,	Q070 - Reference No: How often do current transport decisions lead to delays in definitive care in rural road injury cases? Paericualry at night - delayed hems activation etc,			Review	Group 18: Transport Decision-Making and Bypass Protocols
2025-07-11 09:25:01	Q071	In patients with major trauma requiring airway intervention (Population), how does time to definitive airway management during nighttime hours (Intervention) compare to daytime hours (Comparator) in the period following the establishment of regional trauma networks (Outcome)?	Q071 - Reference No: In patients with major trauma requiring airway intervention (Population), how does time to definitive airway management during nighttime hours (Intervention) compare to daytime hours (Comparator) in the period following the establishment of regional trauma networks (Outcome)?			Review	Stand Alone Question
2025-07-11 09:25:20	Q072	What minimum crash scene data should be transmitted via eCall systems to aid dispatch triage?	Q072 - Reference No: What minimum crash scene data should be transmitted via eCall systems to aid dispatch triage?			Review	Group 8: Automatic Crash Detection and eCall Systems
2025-07-11 09:25:53	Q073	Should fire and rescue be trained to initiate transport decision-making in prolonged entrapments?	Q073 - Reference No: Should fire and rescue be trained to initiate transport decision-making in prolonged entrapments?			Review	Group 18: Transport Decision-Making and Bypass Protocols
2025-07-11 09:26:15	Q074	What is the effect of scene time in rural road injuries on mortality, stratified by injury severity and injury type?	Q074 - Reference No: What is the effect of scene time in rural road injuries on mortality, stratified by injury severity and injury type?			Review	Stand Alone Question
2025-07-11 09:26:36	Q075	Do inter-agency conflicts delay transport from road injury scenes in the UK?	Q075 - Reference No: Do inter-agency conflicts delay transport from road injury scenes in the UK?			Review	Group 25: Multi agency co-working coordination and training
2025-07-11 09:27:08	Q076	How are decisions made to bypass local hospitals for major trauma centres in borderline cases?	Q076 - Reference No: How are decisions made to bypass local hospitals for major trauma centres in borderline cases?			Review	Group 18: Transport Decision-Making and Bypass Protocols
2025-07-13 15:04:29	Q077	What training is needed for laypeople to identify visible signs of serious trauma?	Q077 - Reference No: What training is needed for laypeople to identify visible signs of serious trauma?			Review	Group 12: Injury Recognition by Bystanders and First Responders
2025-07-13 15:04:47	Q078	How can dispatchers effectively coach untrained bystanders to give injury and crash mechanism information?	Q078 - Reference No: How can dispatchers effectively coach untrained bystanders to give injury and crash mechanism information?			Review	Group 9: Dispatcher Triage and Decision Support	Group 12: Injury Recognition by Bystanders and First Responders
2025-07-13 15:05:14	Q079	What is the risk of misclassification or missed injury when bystanders describe scene details with and without coaching?	Q079 - Reference No: What is the risk of misclassification or missed injury when bystanders describe scene details with and without coaching?			Review	Group 12: Injury Recognition by Bystanders and First Responders
2025-07-13 15:05:31	Q080	Does the presence of trained “first responders” (non-clinical but trained) at collisions improve early injury recognition?	Q080 - Reference No: Does the presence of trained “first responders” (non-clinical but trained) at collisions improve early injury recognition?			Review	Group 12: Injury Recognition by Bystanders and First Responders
2025-07-13 15:06:04	Q081	Can patients’ verbal descriptors (e.g. “I feel cold”, “I’m dizzy”) be used reliably to predict other unrecognised time dependent injury?	Q081 - Reference No: Can patients’ verbal descriptors (e.g. “I feel cold”, “I’m dizzy”) be used reliably to predict other unrecognised time dependent injury?			Review	Group 24 : Predicting injury
2025-07-13 15:06:37	Q082	Are there viable wearable-based alert systems (e.g. smartwatch fall detection) that could supplement collision recognition in unobserved RTCs?	Q082 - Reference No: Are there viable wearable-based alert systems (e.g. smartwatch fall detection) that could supplement collision recognition in unobserved RTCs?			Review	Group 13: Wearable Technology and Collision Detection
2025-07-13 15:07:08	Q083	Are ethnic minority or migrant populations less likely to initiate a call for help due to fear, language, or misunderstanding of the system?	Q083 - Reference No: Are ethnic minority or migrant populations less likely to initiate a call for help due to fear, language, or misunderstanding of the system?			Review	Group 1: Bystander Emergency Recognition and Calling for Help
2025-07-13 15:08:05	Q084	Can a lay person effectively deliver a spinal safe "log roll" / how many people are required / what should the instructions be?	Q084 - Reference No: Can a lay person effectively deliver a spinal safe "log roll" / how many people are required / what should the instructions be?	Injured patient being moved into recovery postion or away from scene		Review	Group 23: Helmet Removal and Spinal Management
2025-07-13 15:08:41	Q085	Could machine learning models trained on historic crash data outperform dispatchers in identifying serious injury? What inputs are available and future technology inputs?	Q085 - Reference No: Could machine learning models trained on historic crash data outperform dispatchers in identifying serious injury? What inputs are available and future technology inputs?			Review	Group 11: Artificial Intelligence and Machine Learning in Dispatch
2025-07-13 15:09:12	Q086	In patients trapped in submerged or remote areas, what are the survival-critical indicators that dispatchers need to detect rapidly?	Q086 - Reference No: In patients trapped in submerged or remote areas, what are the survival-critical indicators that dispatchers need to detect rapidly?			Review	Group 14: Rural and Remote Collision Detection
2025-07-13 15:10:03	Q087	Is approach to scene/ "clincial" training a better route of engagement with young people around crash prevention / awareness (And post-collisin care) as opposed to "scare" tactics?	Q087 - Reference No: Is approach to scene/ "clincial" training a better route of engagement with young people around crash prevention / awareness (And post-collisin care) as opposed to "scare" tactics?			Out of Scope
2025-07-13 15:10:27	Q088	How do we define a “false positive” eCall and what are its resource implications?	Q088 - Reference No: How do we define a “false positive” eCall and what are its resource implications?			Review	Group 8: Automatic Crash Detection and eCall Systems
2025-07-13 15:10:56	Q089	Are women more likely to be trapped following MVC - what are the rpedictors / system drivers for this?	Q089 - Reference No: Are women more likely to be trapped following MVC - what are the rpedictors / system drivers for this?		Early Rescue – safely freeing people trapped in vehicles	Review	Group 16: Gender and Demographic Disparities in Collision Care
2025-07-13 15:11:26	Q090	What is the optimal sensitivity and specificity of eCall systems in detecting high-energy collisions requiring trauma response?	Q090 - Reference No: What is the optimal sensitivity and specificity of eCall systems in detecting high-energy collisions requiring trauma response?		Early Recognition and Call for Help – spotting serious injury and getting help quickly	Review	Group 8: Automatic Crash Detection and eCall Systems
2025-07-13 15:11:50	Q091	What legal and data-sharing constraints exist for automated alerts from vehicles or wearables?	Q091 - Reference No: What legal and data-sharing constraints exist for automated alerts from vehicles or wearables?			Review	Stand Alone Question
2025-07-13 15:12:30	Q092	How can AMPDS be improved for identificaton of road injury patients with time dependent needs?	Q092 - Reference No: How can AMPDS be improved for identificaton of road injury patients with time dependent needs?			Review	Group 9: Dispatcher Triage and Decision Support
2025-07-13 15:13:35	Q093	Does prior training enable delivery of bystander first aid? What training is optimal at a system level?	Q093 - Reference No: Does prior training enable delivery of bystander first aid? What training is optimal at a system level?		Early Initial Care – giving first aid at the scene, often by bystanders or emergency responders	Review	Group 3: Bystander First Aid Training and Effectiven
2025-07-13 15:14:19	Q094	What biomechanical consequences arise from incorrect layperson spinal positioning during airway management?	Q094 - Reference No: What biomechanical consequences arise from incorrect layperson spinal positioning during airway management?			Review	Group 3: Bystander First Aid Training and Effectiven
2025-07-13 15:14:47	Q095	Are dispatchers accurately directing prehsopital units (eg hems) with advanced care capability to cases of severe injury?	Q095 - Reference No: Are dispatchers accurately directing prehsopital units (eg hems) with advanced care capability to cases of severe injury?			Review	Group 9: Dispatcher Triage and Decision Support
2025-07-13 15:15:26	Q096	What are people dieing from with road injury - how much of this is reversible and in what time scale?	Q096 - Reference No: What are people dieing from with road injury - how much of this is reversible and in what time scale?			Review	Stand Alone Question
2025-07-13 15:16:23	Q097	What are the bystander pschological harms of action? How are these balanced with the harms of inaction? What are the predictors (individual and mechanisitc etc) of PTSD amongst bystanders and good samaritans?	Q097 - Reference No: What are the bystander pschological harms of action? How are these balanced with the harms of inaction? What are the predictors (individual and mechanisitc etc) of PTSD amongst bystanders and good samaritans?			Review	Group 21: Psychological Impact on Bystanders and Responders
2025-07-13 15:16:44	Q098	Is prehospital imaging (e.g. handheld ultrasound) feasible or beneficial in guiding early transport decisions?	Q098 - Reference No: Is prehospital imaging (e.g. handheld ultrasound) feasible or beneficial in guiding early transport decisions?			Review	Stand Alone Question
2025-07-13 15:17:07	Q099	[PICO] In entrapped patients with road injury (P), does structured psychological follow-up (I), compared to standard care (C), reduce PTSD incidence at 6 months (O)?	Q099 - Reference No: [PICO] In entrapped patients with road injury (P), does structured psychological follow-up (I), compared to standard care (C), reduce PTSD incidence at 6 months (O)?			Review	Group 21: Psychological Impact on Bystanders and Responders
2025-07-13 15:17:32	Q100	Do women experience delays or differences in imaging or surgical intervention or treatment for road injuries post-admission?	Q100 - Reference No: Do women experience delays or differences in imaging or surgical intervention or treatment for road injuries post-admission?		Early Hospital Care and Rehabilitation – treating injuries and supporting recovery in hospital and beyond	Review	Group 16: Gender and Demographic Disparities in Collision Care
2025-07-13 15:17:50	Q101	Is there a role for on-discharge ‘post-collision care passports’ to coordinate psychological and physical rehab?	Q101 - Reference No: Is there a role for on-discharge ‘post-collision care passports’ to coordinate psychological and physical rehab?		Early Hospital Care and Rehabilitation – treating injuries and supporting recovery in hospital and beyond	Review	Group 26: Rehabilitation
2025-07-13 15:18:11	Q102	How often do UK trauma audit systems capture long-term psychological sequelae?	Q102 - Reference No: How often do UK trauma audit systems capture long-term psychological sequelae?		Early Hospital Care and Rehabilitation – treating injuries and supporting recovery in hospital and beyond	Review	Stand Alone Question
2025-07-13 15:18:30	Q103	Are there national differences in the rehabilitation approach to post-collision care that influence return-to-work outcomes?	Q103 - Reference No: Are there national differences in the rehabilitation approach to post-collision care that influence return-to-work outcomes?			Review	Group 26: Rehabilitation
2025-07-13 15:18:55	Q104	Can video-enabled dispatch improve dispatcher recognition of injury severity?	Q104 - Reference No: Can video-enabled dispatch improve dispatcher recognition of injury severity?		Early Recognition and Call for Help – spotting serious injury and getting help quickly	Review	Group 10: Video-Enabled Dispatch and Visual Triage
2025-07-13 15:19:12	Q105	How can wearable technology (e.g., Apple Watch fall detection) be validated for road collision scenarios?	Q105 - Reference No: How can wearable technology (e.g., Apple Watch fall detection) be validated for road collision scenarios?			Review	Group 13: Wearable Technology and Collision Detection
2025-07-13 15:19:30	Q106	What physiological signs can bystanders detect without equipment that reliably predict deterioration?	Q106 - Reference No: What physiological signs can bystanders detect without equipment that reliably predict deterioration?			Review	Group 12: Injury Recognition by Bystanders and First Responders
2025-07-13 15:19:51	Q107	What physiological signs can bystanders detect without equipment that reliably predict which patients will beenfit from early TXA?	Q107 - Reference No: What physiological signs can bystanders detect without equipment that reliably predict which patients will beenfit from early TXA?			Review	Group 12: Injury Recognition by Bystanders and First Responders
2025-07-13 15:20:32	Q108	Can lay people without prior training draw up and administer TXA?	Q108 - Reference No: Can lay people without prior training draw up and administer TXA?			Review	Group 2: Public Access to Life-Saving Medications and Equipment
2025-07-13 15:21:09	Q109	What is the role of drones in delivering blood products to the scene of trapped patients?	Q109 - Reference No: What is the role of drones in delivering blood products to the scene of trapped patients?			Review	Group 15: Specific Interventions for Entrapped Patients
2025-07-13 15:21:48	Q110	Are patients injured in rural collisions more likely to experience rehabilitation delays?	Q110 - Reference No: Are patients injured in rural collisions more likely to experience rehabilitation delays?			Review	Group 26: Rehabilitation
2025-07-13 15:22:46	Q111	Can new technologies help detect crashes in remote or unwitnessed locations faster? For instance, could drones or roadside sensors be deployed to automatically locate accidents on isolated rural roads where there are no immediate witnesses?	Q111 - Reference No: Can new technologies help detect crashes in remote or unwitnessed locations faster? For instance, could drones or roadside sensors be deployed to automatically locate accidents on isolated rural roads where there are no immediate witnesses?			Review	Group 14: Rural and Remote Collision Detection
2025-07-13 15:23:13	Q112	How does video communication impact the quality of bystander first aid instructions? If a caller can show the patient via video, can the emergency operator provide more effective guidance (e.g. how to position the airway or control bleeding) than over telephone alone?	Q112 - Reference No: How does video communication impact the quality of bystander first aid instructions? If a caller can show the patient via video, can the emergency operator provide more effective guidance (e.g. how to position the airway or control bleeding) than over telephone alone?			Review	Group 4: Technology-Enhanced Bystander Support
2025-07-13 15:23:47	Q113	Could AI help identify critical injuries from the 999 call? Emergency calls are often chaotic; callers might be panicked or medically untrained. Natural language processing or AI analysis of call audio (or video) could potentially pick up cues of severe trauma (like certain phrases, background sounds, or caller tone) faster than a human dispatcher. A research question is whether an “AI dispatcher…	Q113 - Reference No: Could AI help identify critical injuries from the 999 call? Emergency calls are often chaotic; callers might be panicked or medically untrained. Natural language processing or AI analysis of call audio (or video) could potentially pick up cues of severe trauma (like certain phrases, background sounds, or caller tone) faster than a human dispatcher. A research question is whet…			Review	Group 11: Artificial Intelligence and Machine Learning in Dispatch
2025-07-13 15:24:33	Q114	How can we better support laypersons in recognizing when a crash victim’s injuries are life-threatening? For instance, are there simple checklists or cues (massive bleeding, unconsciousness, gasping breathing, etc.) that could be disseminated as public knowledge so that bystanders know “when in doubt, call an ambulance now”? The idea would be to reduce both under-calling (not calling when someone…	Q114 - Reference No: How can we better support laypersons in recognizing when a crash victim’s injuries are life-threatening? For instance, are there simple checklists or cues (massive bleeding, unconsciousness, gasping breathing, etc.) that could be disseminated as public knowledge so that bystanders know “when in doubt, call an ambulance now”? The idea would be to reduce both under-calling (not…			Review	Group 12: Injury Recognition by Bystanders and First Responders
2025-07-13 17:04:43	Q115	Whats the best pain relief in the early treatment and transfer	Q115 - Reference No: Whats the best pain relief in the early treatment and transfer	Hcp	Early Transport – getting injured people to the right hospital without delay	Review	Stand Alone Question
2025-07-14 10:32:12	Q116	What is the potential of vehicle crash telemetry and AI prediction in early alert and triage?	Q116 - Reference No: What is the potential of vehicle crash telemetry and AI prediction in early alert and triage?	Modern vehicles can measure crash forces – and U.S. studies have shown algorithms using telemetry can predict severe injury (ISS>15) with ~73% sensitivity . A key question: If automatic collision notification systems send detailed telemetry (e.g. speed change, impact angles) and run it through an injury severity prediction algorithm (I), does this lead to better triage decisions by emergency serv…	Early Recognition and Call for Help – spotting serious injury and getting help quickly	Review	Group 11: Artificial Intelligence and Machine Learning in Dispatch
2025-07-14 10:33:00	Q117	How can we encourage faster emergency calls after a collision?	Q117 - Reference No: How can we encourage faster emergency calls after a collision?	what community education or outreach strategies most effectively motivate bystanders to call 999/112 immediately when a serious crash occurs, given that delays (especially in rural areas) lead to worse outcomes ? Identifying and overcoming the causes of hesitation (panic, assuming “someone else will call”, etc.) could shorten notification times and save lives.		Review	Group 1: Bystander Emergency Recognition and Calling for Help
2025-07-14 10:34:28	Q118	Under what circumstances can self-extrication be safely encouraged?	Q118 - Reference No: Under what circumstances can self-extrication be safely encouraged?	Building on the above: Which criteria indicate that a crash victim can self-extricate (climb out with minimal assistance) without undue risk? For instance, if a patient is alert, has no obvious neck pain or paralysis, and the vehicle is stable, could dispatchers or first responders instruct them to carefully get out before rescuers arrive? The EXIT project found that even older patients (80+ year…	Early Rescue – safely freeing people trapped in vehicles	Review	Group 5: Lay Extrication and Self-Extrication
2025-07-14 10:35:25	Q119	How can multiple emergency services better coordinate during extrication? Effective rescue often requires police (for scene safety and traffic control), fire (for cutting the vehicle), and medical (for treating the patient) working togetehr. Are there research-proven models of inter-agency teamwork that improve extrication time and patient stability? For example, does having paramedics train with…	Q119 - Reference No: How can multiple emergency services better coordinate during extrication? Effective rescue often requires police (for scene safety and traffic control), fire (for cutting the vehicle), and medical (for treating the patient) working togetehr. Are there research-proven models of inter-agency teamwork that improve extrication time and patient stability? For example, does having …		Early Rescue – safely freeing people trapped in vehicles	Review	Group 25: Multi agency co-working coordination and training
2025-07-14 10:41:07	Q120	Does integrating medical personnel into the extrication process improve outcomes?	Q120 - Reference No: Does integrating medical personnel into the extrication process improve outcomes?	Many UK rescue teams now practice “medical-led” extrication, where a paramedic or physician is at the patient’s side in the vehicle, directing how to free them based on medical priorities. The rationale is that some patients might need ultra-rapid extrication (accepting more movement) if they’re in hemorrhagic shock, whereas a stable patient can afford a careful extrication. However, no high-leve…	Early Rescue – safely freeing people trapped in vehicles, Early Initial Care – giving first aid at the scene, often by bystanders or emergency responders	Review	Stand Alone Question
2025-07-16 12:39:15	Q121	Does implementing or strengthening “Good Samaritan” laws increase timely bystander intervention? PICO: In countries or regions lacking strong legal protection for helpers (P), would enacting and publicising Good Samaritan laws (I) compared to no such legal protection (C) result in a higher rate of bystanders calling 999 and providing first aid at crash scenes (O)?	Q121 - Reference No: Does implementing or strengthening “Good Samaritan” laws increase timely bystander intervention? PICO: In countries or regions lacking strong legal protection for helpers (P), would enacting and publicising Good Samaritan laws (I) compared to no such legal protection (C) result in a higher rate of bystanders calling 999 and providing first aid at crash scenes (O)?		Early Recognition and Call for Help – spotting serious injury and getting help quickly	Review	Group 1: Bystander Emergency Recognition and Calling for Help
2025-07-16 12:39:49	Q122	How effective are public first aid and awareness campaigns at improving early recognition? Many members of the public may not recognise signs of internal injuries or serious trauma that aren’t obvious.	Q122 - Reference No: How effective are public first aid and awareness campaigns at improving early recognition? Many members of the public may not recognise signs of internal injuries or serious trauma that aren’t obvious.			Review	Group 12: Injury Recognition by Bystanders and First Responders
2025-07-16 12:40:39	Q123	What is the potential of vehicle crash telemetry and AI prediction in early alert and triage? If automatic collision notification systems send detailed telemetry (e.g. speed change, impact angles) and run it through an injury severity prediction algorithm (I), does this lead to better triage decisions by emergency services (O) compared to standard dispatch info (C) ?	Q123 - Reference No: What is the potential of vehicle crash telemetry and AI prediction in early alert and triage? If automatic collision notification systems send detailed telemetry (e.g. speed change, impact angles) and run it through an injury severity prediction algorithm (I), does this lead to better triage decisions by emergency services (O) compared to standard dispatch info (C) ?			Review	Group 11: Artificial Intelligence and Machine Learning in Dispatch
2025-07-18 11:23:55	Q124	What are the outcomes of layperson-initiated extrication versus waiting for professional rescuers? Often, bystanders at a crash may attempt to pull victims out of wreckage before fire/rescue services arrive – especially if they perceive immediate danger (fire, fuel leak). The evidence on this is largely anecdotal. Key questions: Do patients extricated by untrained bystanders have higher rates of …	Q124 - Reference No: What are the outcomes of layperson-initiated extrication versus waiting for professional rescuers? Often, bystanders at a crash may attempt to pull victims out of wreckage before fire/rescue services arrive – especially if they perceive immediate danger (fire, fuel leak). The evidence on this is largely anecdotal. Key questions: Do patients extricated by untrained bystanders …		Early Rescue – safely freeing people trapped in vehicles	Review	Group 5: Lay Extrication and Self-Extrication
2025-07-18 11:24:34	Q125	Extrication vs. on-scene care: which to prioritise for a bleeding patient? If a patient is grievously haemorrhaging but also trapped, do we stop to control bleeding first (tourniquet, direct pressure while they’re still in the vehicle) or focus on rapid extrication to get them out to better treat? There’s uncertainty among responders about the sequence.	Q125 - Reference No: Extrication vs. on-scene care: which to prioritise for a bleeding patient? If a patient is grievously haemorrhaging but also trapped, do we stop to control bleeding first (tourniquet, direct pressure while they’re still in the vehicle) or focus on rapid extrication to get them out to better treat? There’s uncertainty among responders about the sequence.		Early Rescue – safely freeing people trapped in vehicles, Early Initial Care – giving first aid at the scene, often by bystanders or emergency responders	Review	Group 15: Specific Interventions for Entrapped Patients
2025-07-18 11:25:31	Q126	What is the impact of immediate pain relief on trauma patient outcomes? Pain from fractures or injuries can induce shock (via stress responses) and traumatise the patient psychologically. Unanswered aspects: Does early aggressive pain control (I) versus minimal pain management until hospital (C) make a difference in outcomes like reduction in anxiety/PTSD, or even physiologic benefits (lower cate…	Q126 - Reference No: What is the impact of immediate pain relief on trauma patient outcomes? Pain from fractures or injuries can induce shock (via stress responses) and traumatise the patient psychologically. Unanswered aspects: Does early aggressive pain control (I) versus minimal pain management until hospital (C) make a difference in outcomes like reduction in anxiety/PTSD, or even physiologic…		Early Initial Care – giving first aid at the scene, often by bystanders or emergency responders	Review	Stand Alone Question
2025-07-18 11:26:14	Q127	Do bystanders with first aid training make significantly better emergency calls and initial assessments than untrained bystanders?	Q127 - Reference No: Do bystanders with first aid training make significantly better emergency calls and initial assessments than untrained bystanders?		Early Recognition and Call for Help – spotting serious injury and getting help quickly	Review	Group 3: Bystander First Aid Training and Effectiven
2025-07-18 11:27:17	Q128	Should tranexamic acid (TXA) be given even earlier, by more responders (or even devices), to bleeding trauma patients? T Key research questions: In severely haemorrhaging patients (P), does intramuscular TXA administered on-scene by first responders or even via auto-injector (I) versus IV TXA later in hospital or not at all (C) improve survival (O)? Also, how feasible is it to equip and train non…	Q128 - Reference No: Should tranexamic acid (TXA) be given even earlier, by more responders (or even devices), to bleeding trauma patients? T Key research questions: In severely haemorrhaging patients (P), does intramuscular TXA administered on-scene by first responders or even via auto-injector (I) versus IV TXA later in hospital or not at all (C) improve survival (O)? Also, how feasible is it t…		Early Initial Care – giving first aid at the scene, often by bystanders or emergency responders	Review	Group 2: Public Access to Life-Saving Medications and Equipment
2025-07-18 11:27:59	Q129	How to mitigate risks of well-intentioned but improper first aid? A less frequently asked question: sometimes bystanders may perform incorrect or even harmful actions (like pouring water into someone’s mouth who can’t swallow, or moving a spine-injured patient unnecessarily). Research could gather data on the prevalence of harmful interventions by untrained helpers, and identify which are most co…	Q129 - Reference No: How to mitigate risks of well-intentioned but improper first aid? A less frequently asked question: sometimes bystanders may perform incorrect or even harmful actions (like pouring water into someone’s mouth who can’t swallow, or moving a spine-injured patient unnecessarily). Research could gather data on the prevalence of harmful interventions by untrained helpers, and ident…		Early Initial Care – giving first aid at the scene, often by bystanders or emergency responders	Review	Group 3: Bystander First Aid Training and Effectiven
2025-07-20 17:52:18	Q130	Should basic extrication tools be available to the public for immediate use? This is a speculative question: If bystanders had simple tools like seatbelt cutters or window breakers (which are inexpensive and could be kept in personal vehicles), would it help get people out of crashed cars before the fire brigade arrives? And would they use them correctly?	Q130 - Reference No: Should basic extrication tools be available to the public for immediate use? This is a speculative question: If bystanders had simple tools like seatbelt cutters or window breakers (which are inexpensive and could be kept in personal vehicles), would it help get people out of crashed cars before the fire brigade arrives? And would they use them correctly?		Early Rescue – safely freeing people trapped in vehicles	Review	Group 5: Lay Extrication and Self-Extrication
2025-07-20 17:52:45	Q131	How often are rescuers or bystanders injured during extrication attempts, and how can we minimise those risks?	Q131 - Reference No: How often are rescuers or bystanders injured during extrication attempts, and how can we minimise those risks?		Early Rescue – safely freeing people trapped in vehicles	Review	Group 27: Physical risk to Bystanders and Responders
2025-07-20 17:53:42	Q132	In rural settings without dedicated rescue teams, what low-cost extrication methods can lay rescuers use safely? Research could gather data on common improvised rescue techniques and their outcomes. Questions include: What simple tools (like car jacks, farm tools) are most effective for extrication when high-tech gear isn’t available? Can training programs be designed for community volunteers or …	Q132 - Reference No: In rural settings without dedicated rescue teams, what low-cost extrication methods can lay rescuers use safely? Research could gather data on common improvised rescue techniques and their outcomes. Questions include: What simple tools (like car jacks, farm tools) are most effective for extrication when high-tech gear isn’t available? Can training programs be designed for com…		Early Rescue – safely freeing people trapped in vehicles	Review	Group 5: Lay Extrication and Self-Extrication
2025-07-20 17:54:25	Q133	What is the role of analgesia or sedation during extrication?	Q133 - Reference No: What is the role of analgesia or sedation during extrication?		Early Rescue – safely freeing people trapped in vehicles, Early Initial Care – giving first aid at the scene, often by bystanders or emergency responders	Review	Group 15: Specific Interventions for Entrapped Patients
2025-07-20 17:55:02	Q134	How can we improve prehospital triage algorithms to reduce mis-triage (both under and over)? Building on the above: Are there specific variables we should add to triage protocols – for instance, crash telemetry data (change in velocity, intrusion) or advanced vital sign analysis (like shock index, lactate)? An unanswered question is whether integrating such data would significantly improve the ac…	Q134 - Reference No: How can we improve prehospital triage algorithms to reduce mis-triage (both under and over)? Building on the above: Are there specific variables we should add to triage protocols – for instance, crash telemetry data (change in velocity, intrusion) or advanced vital sign analysis (like shock index, lactate)? An unanswered question is whether integrating such data would signifi…		Early Recognition and Call for Help – spotting serious injury and getting help quickly	Review	Group 24: Predicting Injury	Group 8: Automatic Crash Detection and eCall Systems	Group 11: Artificial Intelligence and Machine Learning in Dispatch	Group 9: Dispatcher Triage and Decision Support
2025-07-24 10:43:51	Q135	What information could be conveyed to emergency response teams automatically through the ecall protocol that would make a tangible difference to survival/injury minimisation.	Q135 - Reference No: What information could be conveyed to emergency response teams automatically through the ecall protocol that would make a tangible difference to survival/injury minimisation.	Although ecall has been mandatory in new vehicles for some time, the use of ecall has been pretty poor. It is not common for any information to be conveyed swiftly and automatically from the vehicle to emergency response teams. Information on seating position, collision forces, disability/medical needs of occupants, how many occupants are in the vehicle and more could be useful to ensure optimal …	Early Recognition and Call for Help – spotting serious injury and getting help quickly	Review	Group 8: Automatic Crash Detection and eCall Systems
2025-07-24 11:52:40	Q136	How can psychological support post crash become the norm? I would love to part of your working group as this is very important to me re post crash care	Q136 - Reference No: How can psychological support post crash become the norm? I would love to part of your working group as this is very important to me re post crash care	Prof Jo Barnes - injury prevention, health and wellbeing at Loughborough University , Transport Safety Research Centre. I would love to be involved in this wider group j.barnes@lboro.ac.uk	Early Hospital Care and Rehabilitation – treating injuries and supporting recovery in hospital and beyond	Review	Group 21: Psychological Impact on Bystanders and Responders
2025-07-27 02:21:46	Q137	How can we use more common terminology between responders on scene	Q137 - Reference No: How can we use more common terminology between responders on scene	Multiple speed, descriptions and ideas on pace of extrication	Early Recognition and Call for Help – spotting serious injury and getting help quickly, Early Rescue – safely freeing people trapped in vehicles, Early Initial Care – giving first aid at the scene, often by bystanders or emergency responders, Early Transport – getting injured people to the right hospital without delay, Early Hospital Care and Rehabilitation – treating injuries and supporting reco…	Review	Group 17: Cultural and Language Barriers in Emergency Response
2025-07-29 11:27:23	Q138	How to best assess the need for vascular surgery?	Q138 - Reference No: How to best assess the need for vascular surgery?	I have been a road accident victim and required vascular surgery.	Early Initial Care – giving first aid at the scene, often by bystanders or emergency responders	Review	Group 24: Predicting Injury
2025-07-29 14:47:00	Q139	Pedestrians knocked down - how are they rescued from the road?	Q139 - Reference No: Pedestrians knocked down - how are they rescued from the road?	This happened to me and the driver reported the accident but left me alone in the road without knowing if I was conscious or able to move myself out of the way of traffic	Early Recognition and Call for Help – spotting serious injury and getting help quickly, Early Initial Care – giving first aid at the scene, often by bystanders or emergency responders, Early Transport – getting injured people to the right hospital without delay	Review	Stand Alone Question
2025-07-29 14:49:15	Q140	What action is taken to assess for PTSD after road accidents and to link people in to appropriate support?	Q140 - Reference No: What action is taken to assess for PTSD after road accidents and to link people in to appropriate support?	I had PTSD after a road accident as did my mother. Psychological injury is still important	Early Recognition and Call for Help – spotting serious injury and getting help quickly, Early Transport – getting injured people to the right hospital without delay	Review	Group 21: Psychological Impact on Bystanders and Responders
2025-07-30 15:52:38	Q141	How does the role of major trauma coordinators impact on patient care and experience during and after their trauma admission and rehabilitation?	Q141 - Reference No: How does the role of major trauma coordinators impact on patient care and experience during and after their trauma admission and rehabilitation?	7yrs as a major trauma coordinator, I saw lots of anecdotal evidence that supports improved patient experience, patients not getting lost to follow up, understanding of pathways and support when a major trauma coordinator oversees, supports and keyworks patients and families. not much concrete evidence to support this level of expertise and input for these patients	Early Hospital Care and Rehabilitation – treating injuries and supporting recovery in hospital and beyond	Review	Group 26: Rehabilitation
2025-07-31 06:52:01	Q142	How can busy-standers help in a collision when someone's hurt their head and are bleeding badly, and how can that be communicated more widely?	Q142 - Reference No: How can busy-standers help in a collision when someone's hurt their head and are bleeding badly, and how can that be communicated more widely?	Because a relative recently suffered a head injury in a collision when he was riding a pedal cycle and was struck by a car, resulting in his head hitting and smashing the windscreen	Early Recognition and Call for Help – spotting serious injury and getting help quickly	Review	Group 3: Bystander First Aid Training and Effectiveness
2025-07-31 17:13:36	Q143	How can basic but essential airway management recognition and skills be taught to the public who maybe first to a patient in a crash?	Q143 - Reference No: How can basic but essential airway management recognition and skills be taught to the public who maybe first to a patient in a crash?	Early Recognition and Call for Help – spotting serious injury and getting help quickly, Early Initial Care – giving first aid at the scene, often by bystanders or emergency responders		Review	Group 3: Bystander First Aid Training and Effectiveness
2025-08-01 13:33:42	Q144	Is there postcode lottery for what level of rehab is available depending on what region you live in? Is this acceptable? Should there be a national standard of expected follow up following major trauma - Considering psychological effects of trauma, physical rehab/physio and access to support at home and return to work	Q144 - Reference No: Is there postcode lottery for what level of rehab is available depending on what region you live in? Is this acceptable? Should there be a national standard of expected follow up following major trauma - Considering psychological effects of trauma, physical rehab/physio and access to support at home and return to work	Early Hospital Care and Rehabilitation – treating injuries and supporting recovery in hospital and beyond		Review	Group 16: Gender and Demographic Disparities in Collision Care
2025-08-01 13:37:48	Q145	Barriers to uptake of the EXIT strategy especially amongst NHS vs non NHS providers? ie how are we advertising and ensuring this is now written into local policy rather than just the FPHC consensus statement. Fire Rescue services have not yet caught up with this and still teach slow extrication etc, how can we share this and make changes for the future?	Q145 - Reference No: Barriers to uptake of the EXIT strategy especially amongst NHS vs non NHS providers? ie how are we advertising and ensuring this is now written into local policy rather than just the FPHC consensus statement. Fire Rescue services have not yet caught up with this and still teach slow extrication etc, how can we share this and make changes for the future?	Early Rescue – safely freeing people trapped in vehicles		Review	Group 25: Multi agency co-working coordination and training
2025-08-01 13:39:37	Q146	Should we have a national strategy on how to advertise to Hospital that although stable a C spine has not been cleared - local strategies have been tried with varying success ie blocks only/Wristband etc but would a national agreed strategy and flag be useful?	Q146 - Reference No: Should we have a national strategy on how to advertise to Hospital that although stable a C spine has not been cleared - local strategies have been tried with varying success ie blocks only/Wristband etc but would a national agreed strategy and flag be useful?	Early Transport – getting injured people to the right hospital without delay		Review	Group 23: Helmet Removal and Spinal Management
2025-08-04 09:45:41	Q147	How do systemic factors (e.g., geography, service availability, socioeconomic status, funding) influence access to early rehabilitation interventions?	Q147 - Reference No: How do systemic factors (e.g., geography, service availability, socioeconomic status, funding) influence access to early rehabilitation interventions?	Early Hospital Care and Rehabilitation – treating injuries and supporting recovery in hospital and beyond		Review	Group 16: Gender and Demographic Disparities in Collision Care
2025-08-04 09:46:15	Q148	What is the experience of families when they transition from acute care to rehabilitation services, and what factors improve service quality?	Q148 - Reference No: What is the experience of families when they transition from acute care to rehabilitation services, and what factors improve service quality?	Early Hospital Care and Rehabilitation – treating injuries and supporting recovery in hospital and beyond		Review	Group 26: Rehabilitation
2025-08-04 09:46:39	Q149	What are the effects of integrated trauma systems on the continuity of care from emergency departments to rehabilitation services, and the effectiveness of communication?	Q149 - Reference No: What are the effects of integrated trauma systems on the continuity of care from emergency departments to rehabilitation services, and the effectiveness of communication?	Early Hospital Care and Rehabilitation – treating injuries and supporting recovery in hospital and beyond		Review	Group 26: Rehabilitation
2025-08-04 09:47:03	Q150	To what extent does initiating rehabilitation during ITU or early hospital admission improve functional outcomes and reduce disability?	Q150 - Reference No: To what extent does initiating rehabilitation during ITU or early hospital admission improve functional outcomes and reduce disability?	Early Hospital Care and Rehabilitation – treating injuries and supporting recovery in hospital and beyond		Review	Group 26: Rehabilitation
2025-08-04 09:47:27	Q151	How can coordination between trauma surgeons, emergency departments, and rehabilitation specialists be improved to reduce delays and optimise recovery?	Q151 - Reference No: How can coordination between trauma surgeons, emergency departments, and rehabilitation specialists be improved to reduce delays and optimise recovery?	Early Hospital Care and Rehabilitation – treating injuries and supporting recovery in hospital and beyond		Review	Group 26: Rehabilitation
2025-08-04 09:49:27	Q152	To what extent does the 999 call triage script used in the UK, influence the prioritisation of trauma responses, particularly in relation to questions about entrapment or vehicle egress, and could this impact timely access to specialist care?	Q152 - Reference No: To what extent does the 999 call triage script used in the UK, influence the prioritisation of trauma responses, particularly in relation to questions about entrapment or vehicle egress, and could this impact timely access to specialist care?	Early Rescue – safely freeing people trapped in vehicles		Review	Group 9: Dispatcher Triage and Decision Support
2025-08-04 09:54:22	Q153	How does the AMPDS triage algorithm account for self-extricated patients following vehicle collisions, and does this result in under-triage of patients with high injury severity scores who are no longer classified as “trapped”?	Q153 - Reference No: How does the AMPDS triage algorithm account for self-extricated patients following vehicle collisions, and does this result in under-triage of patients with high injury severity scores who are no longer classified as “trapped”?	Early Recognition and Call for Help – spotting serious injury and getting help quickly, Early Transport – getting injured people to the right hospital without delay, Early Hospital Care and Rehabilitation – treating injuries and supporting recovery in hospital and beyond		Review	Group 9: Dispatcher Triage and Decision Support
2025-08-04 16:02:03	Q154	Is there scope for Highways Agency / Traffic England to carry lightweight "scaffolding" platform to "fight the height" often encountered when HGV / LGVs collide on the strategic road network	Q154 - Reference No: Is there scope for Highways Agency / Traffic England to carry lightweight "scaffolding" platform to "fight the height" often encountered when HGV / LGVs collide on the strategic road network	Early Rescue – safely freeing people trapped in vehicles, Early Initial Care – giving first aid at the scene, often by bystanders or emergency responders		Review	Group 6: Specialist Vehicle Extrication Techniques
2025-08-06 06:41:04	Q155	As medics how can we work best with FRS/police to expedite and facilitate faster safe extrication for entrapped patients.	Q155 - Reference No: As medics how can we work best with FRS/police to expedite and facilitate faster safe extrication for entrapped patients.			Review	Group 25: Multi agency co-working coordination and training
2025-08-06 19:26:45	Q156	What scalable rehab is available to solve the >500k traumatic brain injuries that arise from road traffic incidents?	Q156 - Reference No: What scalable rehab is available to solve the >500k traumatic brain injuries that arise from road traffic incidents?			Review	Group 26: Rehabilitation
2025-08-07 20:11:20	Q157	Could the integration of post-collision bicycle helmet imaging (e.g. CT scan of the helmet) with patient CT scans, basic demographics, accident descriptors, and outcomes support improvements in helmet design, early triage decision-making, and AI-driven injury prediction?	Q157 - Reference No: Could the integration of post-collision bicycle helmet imaging (e.g. CT scan of the helmet) with patient CT scans, basic demographics, accident descriptors, and outcomes support improvements in helmet design, early triage decision-making, and AI-driven injury prediction?			Review	Group 11: Artificial Intelligence and Machine Learning in Dispatch
2025-08-08 15:32:46	Q158	At what age, and in what setting or communication platforms are most effective at instructing people what to do at the scene of an RTC?	Q158 - Reference No: At what age, and in what setting or communication platforms are most effective at instructing people what to do at the scene of an RTC?			Review	Group 4: Technology-Enhanced Bystander Support
2025-08-08 15:35:29	Q159	What EMS call-centres triage process for people involved in RTCs results in dispatch of the most appropriate response?	Q159 - Reference No: What EMS call-centres triage process for people involved in RTCs results in dispatch of the most appropriate response?			Review	Group 9: Dispatcher Triage and Decision Support
2025-08-08 15:37:42	Q160	What are the most important questions that need asking of 999 callers by call takers, that result in essential actions being taken before the EMS arrive on scene?	Q160 - Reference No: What are the most important questions that need asking of 999 callers by call takers, that result in essential actions being taken before the EMS arrive on scene?			Review	Group 9: Dispatcher Triage and Decision Support
2025-08-08 15:40:13	Q161	What first-aid training for non-clinical emergency responders is most appropriate for helping victims of RTCs prior to EMS arrival?	Q161 - Reference No: What first-aid training for non-clinical emergency responders is most appropriate for helping victims of RTCs prior to EMS arrival?			Review	Group 3: Bystander First Aid Training and Effectiven
2025-08-08 15:43:26	Q162	What is the frequency of too many emergency responders/vehicles at the scene of an RTC, does this scenario have a negative impact on the effectiveness of scene and patient management? If so, what strategies can be employed to prevent this phenomenon?	Q162 - Reference No: What is the frequency of too many emergency responders/vehicles at the scene of an RTC, does this scenario have a negative impact on the effectiveness of scene and patient management? If so, what strategies can be employed to prevent this phenomenon?			Review	Group 25: Multi agency co-working coordination and training
2025-08-08 15:46:48	Q163	How long are air ambulances waiting before they can land on roads at the scene of RTCs? What are the barriers to early road closure at RTCs, barriers which result in delayed ability for air ambulances to land? What solutions would overcome this?	Q163 - Reference No: How long are air ambulances waiting before they can land on roads at the scene of RTCs? What are the barriers to early road closure at RTCs, barriers which result in delayed ability for air ambulances to land? What solutions would overcome this?			Review	Stand Alone Question
2025-08-08 15:50:39	Q164	What is the optimum time to pre-alert Emergency Departments of intended/inbound patients from RTCs, and who should provide these pre-alerts?	Q164 - Reference No: What is the optimum time to pre-alert Emergency Departments of intended/inbound patients from RTCs, and who should provide these pre-alerts?			Review	Stand Alone Question
2025-08-08 15:53:45	Q165	What is the most effective process for reviewing the response to RTCs where serious injuries have occurred? And what is the most effective process for EMS to learn from these serious RTCs?	Q165 - Reference No: What is the most effective process for reviewing the response to RTCs where serious injuries have occurred? And what is the most effective process for EMS to learn from these serious RTCs?			Out of Scope
2025-08-17 17:21:37	Q166	How do we define 'bystander' in the context of road injury?	Q166 - Reference No: How do we define 'bystander' in the context of road injury?			Review	Stand Alone Question
2025-08-17 17:24:53	Q167	What clinical signs and physiological parameters are bystanders (lay-persons and non-clinical responders) able to accurately and reliably detect/measure in the context of road injury?	Q167 - Reference No: What clinical signs and physiological parameters are bystanders (lay-persons and non-clinical responders) able to accurately and reliably detect/measure in the context of road injury?			Review	Stand Alone Question
2025-08-17 17:28:21	Q168	Do context specific trauma training programmes for bystanders (lay-persons or non-clinical responders) confer measurable clinical or system benefits?	Q168 - Reference No: Do context specific trauma training programmes for bystanders (lay-persons or non-clinical responders) confer measurable clinical or system benefits?			Review	Stand Alone Question
2025-08-17 17:32:47	Q169	How do we maintain the physical and physiological safety of bystanders attending to road injury casualties?	Q169 - Reference No: How do we maintain the physical and physiological safety of bystanders attending to road injury casualties?			Review	Group 21: Psychological Impact on Bystanders and Responders	Group 27: Physical risk to Bystanders and Responders
2025-08-17 17:35:41	Q170	Should lay-bystanders be empowered to encourage self extrication, or provide limited assisted self-extrication?	Q170 - Reference No: Should lay-bystanders be empowered to encourage self extrication, or provide limited assisted self-extrication?			Review	Group 5: Lay Extrication and Self-Extrication
2025-08-18 09:11:58	Q171	Should more in depth follow ups/cognitive assessmented be completed on patients involved in a high speed collisions?	Q171 - Reference No: Should more in depth follow ups/cognitive assessmented be completed on patients involved in a high speed collisions?			Review	Stand Alone Question
2025-08-19 13:28:39	Q172	Which patients from an RTC can be discharged on scene?	Q172 - Reference No: Which patients from an RTC can be discharged on scene?			Review	Group 12: Injury Recognition by Bystanders and First Responders
2025-08-21 12:22:15	Q173	To what extent do the attitudes and behaviours of clinical staff, non-clinical responders, and public bystanders vary between male and female crash victims, and how do such variations affect physical and psychological outcomes throughout the post-crash cycle?	Q173 - Reference No: To what extent do the attitudes and behaviours of clinical staff, non-clinical responders, and public bystanders vary between male and female crash victims, and how do such variations affect physical and psychological outcomes throughout the post-crash cycle?			Review	Group 16: Gender and Demographic Disparities in Collision Care
2025-08-26 09:31:51	Q174	What can be put in place in vehicles (compulsory?) so that people know what to do if they are in an accident and there is no one there to help them	Q174 - Reference No: What can be put in place in vehicles (compulsory?) so that people know what to do if they are in an accident and there is no one there to help them			Review	Stand Alone Question
2025-08-26 14:51:38	Q175	what are the experiences of family members/carers whilst the patient is receiving early hospital care for their injuries?	Q175 - Reference No: what are the experiences of family members/carers whilst the patient is receiving early hospital care for their injuries?			Review	Stand Alone Question
2025-08-26 17:21:49	Q176	Could including mechanism of injury prompts in RTC call triage improve early recognition of major trauma?	Q176 - Reference No: Could including mechanism of injury prompts in RTC call triage improve early recognition of major trauma?			Review	Group 9: Dispatcher Triage and Decision Support
2025-08-28 12:38:49	Q177	Whether emergency services can access data from a vehicle believed to contain an injured person, in order to plan for treatment, without consent of the injured person?	Q177 - Reference No: Whether emergency services can access data from a vehicle believed to contain an injured person, in order to plan for treatment, without consent of the injured person?			Review	Group 12: Injury Recognition by Bystanders and First Responders
2025-08-28 17:05:19	Q178	What self-perceived/service culture barriers are there preventing non healthcare responders (police/fire) from supporting and encouraging self-extrication?	Q178 - Reference No: What self-perceived/service culture barriers are there preventing non healthcare responders (police/fire) from supporting and encouraging self-extrication?			Review	Group 17: Cultural and Language Barriers in Emergency Response AND Group 5: Lay Extrication and Self-Extrication
2025-09-01 16:56:56	Q179	How can ambulance services identify critially unwell patients in a timely manner at the point of the 999 call?	Q179 - Reference No: How can ambulance services identify critially unwell patients in a timely manner at the point of the 999 call?			Review	Group 9: Dispatcher Triage and Decision Support
2025-09-10 09:42:00	Q180	For prehospital clinicians responding to MVCs on highways and freeways (P) what is the impact of Traffic Incident Management (TIM) training (I) vs. standards EMS scene safety training (C) on incidence of injury and death (O) in 1 year?	Q180 - Reference No: For prehospital clinicians responding to MVCs on highways and freeways (P) what is the impact of Traffic Incident Management (TIM) training (I) vs. standards EMS scene safety training (C) on incidence of injury and death (O) in 1 year?			Review	Group 25: Multi agency co-working coordination and training
2025-09-10 09:42:00	Q181	What is the relationship between field trauma triage ratings prior to transport and patient outcomes in ED (e.g., injury severity score, diagnosis, and disposition)?	Q181 - Reference No: What is the relationship between field trauma triage ratings prior to transport and patient outcomes in ED (e.g., injury severity score, diagnosis, and disposition)?			Review	Group 24: Predicting Injury
2025-09-10 09:42:00	Q182	Does the derivation, development, and implementation of more explicit geriatric age-specific trauma field triage criteria decrease trauma-related mortality and improved functional discharge status for geriatric trauma patients as compared with current trauma field triage criteria?	Q182 - Reference No: Does the derivation, development, and implementation of more explicit geriatric age-specific trauma field triage criteria decrease trauma-related mortality and improved functional discharge status for geriatric trauma patients as compared with current trauma field triage criteria?			Review	Group 16: Gender and Demographic Disparities in Collision Care
2025-09-10 09:42:00	Q183	Does the implementation of a nonpunitive national database for reporting near-misses and errors by patients and EMS providers lead to more effective system-level improvements in safety and survival, compared to voluntary reporting in local databases, within 1 year of implementation?	Q183 - Reference No: Does the implementation of a nonpunitive national database for reporting near-misses and errors by patients and EMS providers lead to more effective system-level improvements in safety and survival, compared to voluntary reporting in local databases, within 1 year of implementation?			Review	Group 28: What is the role of national safety reporting systems in improving post-crash outcomes?
2025-09-10 09:42:00	Q184	What technologies are available to enhance the safety of EMS and rescue operations at MVC scenes, and what are the gaps to implementation?	Q184 - Reference No: What technologies are available to enhance the safety of EMS and rescue operations at MVC scenes, and what are the gaps to implementation?			Review	Group 27: Physical risk to Bystanders and Responders
2025-09-10 09:42:00	Q185	For paramedics that care for hypotensive adult patients in MVCs, what is the effect of a checklist approach to patient management compared to management without a checklist on time to life-saving interventions and patient outcomes?	Q185 - Reference No: For paramedics that care for hypotensive adult patients in MVCs, what is the effect of a checklist approach to patient management compared to management without a checklist on time to life-saving interventions and patient outcomes?			Review	Group 29: How can structured decision-support tools improve outcomes in road injury care?
2025-09-10 09:42:00	Q186	Does recruitment, training, and employment of youth from underserved and under-represented communities that reflect the demographic of the population served, compared to current recruiting/educational practices, decrease inequities in care and improve career longevity within 3–5 years?	Q186 - Reference No: Does recruitment, training, and employment of youth from underserved and under-represented communities that reflect the demographic of the population served, compared to current recruiting/educational practices, decrease inequities in care and improve career longevity within 3–5 years?			Review	Group 16: Gender and Demographic Disparities in Collision Care
2025-09-10 09:42:00	Q187	What educational and/or simulation curriculum, level of fidelity, and training frequency, results in optimal performance and skill retention for EMS clinicians practicing in higher and lower volume practice environments?	Q187 - Reference No: What educational and/or simulation curriculum, level of fidelity, and training frequency, results in optimal performance and skill retention for EMS clinicians practicing in higher and lower volume practice environments?			Review	Group 25: Multi-agency co-working coordination and training
2025-09-10 09:42:00	Q188	What is the impact of an anonymous peer-support program on mitigating PTSD symptoms, improving EMS wellness after exposure to horrific MVCs, as compared with no intervention?	Q188 - Reference No: What is the impact of an anonymous peer-support program on mitigating PTSD symptoms, improving EMS wellness after exposure to horrific MVCs, as compared with no intervention?			Review	Group 21: Psychological Impact on Bystanders and Responders
2025-09-10 09:42:00	Q189	Does the development of a national and regional linked data set (911 center, EMS, and hospital/trauma center) with hospital/trauma center outcomes and initiated in the prehospital setting result in improved surveillance of the entire emergency system of care performance for MVC victims as compared to current, siloed trauma registries?	Q189 - Reference No: Does the development of a national and regional linked data set (911 center, EMS, and hospital/trauma center) with hospital/trauma center outcomes and initiated in the prehospital setting result in improved surveillance of the entire emergency system of care performance for MVC victims as compared to current, siloed trauma registries?			Review	Group 30: What is the value of integrated data linkage across the trauma system for improving outcomes?
2025-09-10 09:42:00	Q190	Do pediatric post-crash care patients have improved 1 year mortality rates if they are transported by a “peds ready” EMS agency vs. those not transferred by a “peds ready” EMS agency?	Q190 - Reference No: Do pediatric post-crash care patients have improved 1 year mortality rates if they are transported by a “peds ready” EMS agency vs. those not transferred by a “peds ready” EMS agency?			Review	Group 20: Paediatric Considerations in Road Injury
2025-09-10 09:42:00	Q191	Do pediatric post-crash care patients have improved 1-year mortality rates if they transferred to a “peds ready” hospital vs. not transferred to a “peds ready” hospital?	Q191 - Reference No: Do pediatric post-crash care patients have improved 1-year mortality rates if they transferred to a “peds ready” hospital vs. not transferred to a “peds ready” hospital?			Review	Group 20: Paediatric Considerations in Road Injury
2025-09-10 09:42:00	Q192	For victims of MVCs that occur greater than a 60-minute transport time from a trauma center (P) what is the impact of initial stabilization (airway management, blood initiation) by EMS clinicians (I) vs. direct ground transport to the trauma center (C) on mortality (O) within 1 year?	Q192 - Reference No: For victims of MVCs that occur greater than a 60-minute transport time from a trauma center (P) what is the impact of initial stabilization (airway management, blood initiation) by EMS clinicians (I) vs. direct ground transport to the trauma center (C) on mortality (O) within 1 year?			Review	Group 18: Transport Decision-Making and Bypass Protocols
2025-09-10 09:42:00	Q193	For victims of MVCs that occur greater than a 60-min transport time from a trauma center (P) what is the impact of prehospital whole blood transfusion vs. pRBC vs. plasma (I) vs. hospital-based whole blood transfusion (C) on mortality (O) within 1 year?	Q193 - Reference No: For victims of MVCs that occur greater than a 60-min transport time from a trauma center (P) what is the impact of prehospital whole blood transfusion vs. pRBC vs. plasma (I) vs. hospital-based whole blood transfusion (C) on mortality (O) within 1 year?			Review	Group 31: What is the role and value of prehospital blood in the management of patients with road injury?
2025-09-10 09:42:00	Q194	What are the barriers to utilizing alternate data sources/resources (AACN, traffic congestion data, such as Waze/Google, V2X) to improve efficiency, resource allocation, and triage processes?	Q194 - Reference No: What are the barriers to utilizing alternate data sources/resources (AACN, traffic congestion data, such as Waze/Google, V2X) to improve efficiency, resource allocation, and triage processes?			Review	Group 8: Automatic Crash Detection and eCall Systems
2025-09-10 09:42:00	Q195	Which patient-level and/or incident-level information, obtained by dispatch questioning of 911 callers, could be used to identify adult trauma patients who may have improved survival or functional outcome if air medical resources are launched prior to the arrival of ground-based EMS on scene?	Q195 - Reference No: Which patient-level and/or incident-level information, obtained by dispatch questioning of 911 callers, could be used to identify adult trauma patients who may have improved survival or functional outcome if air medical resources are launched prior to the arrival of ground-based EMS on scene?			Review	Group 9: Dispatcher Triage and Decision Support
2025-09-10 09:42:00	Q196	Does implementation of a QI program, with targeted feedback and micro-education, which monitors adherence to evidence-based prehospital treatment guidelines for traumatic brain injury patients improve patient survival and neurological outcomes within 2 years?	Q196 - Reference No: Does implementation of a QI program, with targeted feedback and micro-education, which monitors adherence to evidence-based prehospital treatment guidelines for traumatic brain injury patients improve patient survival and neurological outcomes within 2 years?			Review	Group 32: How does structured quality improvement influence patient outcomes in road injury care?
2025-09-10 09:42:00	Q197	Is there any difference in post-crash outcome data in rural areas in states in which EMS is considered an essential service vs. state where it is not considered an essential and funded service (i.e., when the local government is required to coordinate an EMS plan)?	Q197 - Reference No: Is there any difference in post-crash outcome data in rural areas in states in which EMS is considered an essential service vs. state where it is not considered an essential and funded service (i.e., when the local government is required to coordinate an EMS plan)?			Out of Scope
2025-09-10 09:42:00	Q198	What are the facilitators and barriers to utilizing automated crash notification to improve efficiency, resource allocation, and triage processes?	Q198 - Reference No: What are the facilitators and barriers to utilizing automated crash notification to improve efficiency, resource allocation, and triage processes?			Review	Group 8: Automatic Crash Detection and eCall Systems
2025-09-10 09:42:00	Q199	Do systems in which there is medical direction via telehealth for post-crash care patients demonstrate improved outcomes, decreased cost, or less delayed transfers compared to systems without medical direction via telehealth?	Q199 - Reference No: Do systems in which there is medical direction via telehealth for post-crash care patients demonstrate improved outcomes, decreased cost, or less delayed transfers compared to systems without medical direction via telehealth?			Review	Group 33: What is the role of telemedicine in improving post-crash outcomes?
2025-09-10 09:42:00	Q200	What is the effect of prolonged APOT times in an EMS system on field response to MVCs and post-crash patient outcomes?	Q200 - Reference No: What is the effect of prolonged APOT times in an EMS system on field response to MVCs and post-crash patient outcomes?			Review	Group 34: How do EMS system delays affect patient outcomes after road injury?
2025-09-10 09:42:00	Q201	Can available field criteria distinguish between injured patients who benefit from transport by helicopter versus ground ambulance in terms of reduced mortality and functional impairment compared to those who do not benefit?	Q201 - Reference No: Can available field criteria distinguish between injured patients who benefit from transport by helicopter versus ground ambulance in terms of reduced mortality and functional impairment compared to those who do not benefit?			Review	Group 18: Transport Decision-Making and Bypass Protocols
2025-09-10 09:42:00	Q202	What are the best predictive metrics for 911 dispatch to determine necessary level of care and response?	Q202 - Reference No: What are the best predictive metrics for 911 dispatch to determine necessary level of care and response?			Review	Group 9: Dispatcher Triage and Decision Support
2025-09-10 09:42:00	Q203	Does medically directed rescue of entrapped MVC patients reduced early mortality and/or functional impairment compared to patients undergoing nonmedically directed rescue approaches?	Q203 - Reference No: Does medically directed rescue of entrapped MVC patients reduced early mortality and/or functional impairment compared to patients undergoing nonmedically directed rescue approaches?			Review	Group 15: Specific Interventions for Entrapped Patients
2025-09-10 09:42:00	Q204	For victims of MVCs in rural and austere environments (P) what is the impact of availability dried plasma without cold storage requirements on EMS units (I) vs. blood components with cold storage requirements (C) on mortality (O) over 3 years?	Q204 - Reference No: For victims of MVCs in rural and austere environments (P) what is the impact of availability dried plasma without cold storage requirements on EMS units (I) vs. blood components with cold storage requirements (C) on mortality (O) over 3 years?			Review	Group 31: What is the role and value of prehospital blood in the management of patients with road injury?
2025-09-10 09:42:00	Q205	Do lyophilized/freeze-dried plasma alone or in combination with PRBCs improve outcomes in MVC patients with hemorrhagic shock?*	Q205 - Reference No: Do lyophilized/freeze-dried plasma alone or in combination with PRBCs improve outcomes in MVC patients with hemorrhagic shock?*			Review	Group 31: What is the role and value of prehospital blood in the management of patients with road injury?
2025-09-10 09:42:00	Q206	In stable appearing MVC patients, what novel technologies and/or diagnostic tools can be utilized to identify occult injury patterns at risk for clinical deterioration?	Q206 - Reference No: In stable appearing MVC patients, what novel technologies and/or diagnostic tools can be utilized to identify occult injury patterns at risk for clinical deterioration?			Review	Group 24: Predicting injury
2025-09-10 09:42:00	Q207	In hemorrhagic trauma patients does implementation of drone-based delivery of whole blood improve patient outcomes?	Q207 - Reference No: In hemorrhagic trauma patients does implementation of drone-based delivery of whole blood improve patient outcomes?			Review	Group 31: What is the role and value of prehospital blood in the management of patients with road injury?
2025-09-10 09:42:00	Q208	Can improved dispatcher instructions to bystanders at the scene of an MVC, as compared to standard instructions, improve outcomes for seriously injured patients while awaiting EMS arrival?	Q208 - Reference No: Can improved dispatcher instructions to bystanders at the scene of an MVC, as compared to standard instructions, improve outcomes for seriously injured patients while awaiting EMS arrival?			Review	Group 4: Technology-Enhanced Bystander Support
2025-09-10 09:42:00	Q209	Do resuscitation adjuncts that do not require refrigerated storage (e.g. TXA, calcium, fibrinogen concentrate, prothrombin complex concentrate) reduce early mortality either alone or in combination among trauma patients with hemorrhagic shock compared to standard care resuscitation?	Q209 - Reference No: Do resuscitation adjuncts that do not require refrigerated storage (e.g. TXA, calcium, fibrinogen concentrate, prothrombin complex concentrate) reduce early mortality either alone or in combination among trauma patients with hemorrhagic shock compared to standard care resuscitation?			Review	Stand Alone Question
2025-09-10 09:42:00	Q210	For adult trauma patients that are found have an initial systolic blood pressure less than 90 and a shock index greater than 1, what is the effect of the prehospital administration of whole blood, compared to patients that do not receive whole blood, on survival to hospital discharge?	Q210 - Reference No: For adult trauma patients that are found have an initial systolic blood pressure less than 90 and a shock index greater than 1, what is the effect of the prehospital administration of whole blood, compared to patients that do not receive whole blood, on survival to hospital discharge?			Review	Group 31: What is the role and value of prehospital blood in the management of patients with road injury?
2025-09-10 09:42:00	Q211	In pediatric trauma patients with hemorrhagic shock, does TXA administration improve survival compared with standard care?*	Q211 - Reference No: In pediatric trauma patients with hemorrhagic shock, does TXA administration improve survival compared with standard care?*			Review	Group 31: What is the role and value of prehospital blood in the management of patients with road injury?
2025-09-10 09:42:00	Q212	What are the barriers and facilitators to implementation of prehospital blood programs?	Q212 - Reference No: What are the barriers and facilitators to implementation of prehospital blood programs?			Review	Group 31: What is the role and value of prehospital blood in the management of patients with road injury?
2025-09-10 09:42:00	Q213	In adult trauma patients who are admitted to the ICU, what is the effect of prehospital blood compared with normal saline on ICU days, hospital LOS, and mortality?	Q213 - Reference No: In adult trauma patients who are admitted to the ICU, what is the effect of prehospital blood compared with normal saline on ICU days, hospital LOS, and mortality?			Review	Group 31: What is the role and value of prehospital blood in the management of patients with road injury?
2025-09-10 09:42:00	Q214	Are there disparities in health outcome and/or emergency response among vulnerable road users (e.g., pedestrians, bicyclists, personal conveyance users) struck by motor vehicles?	Q214 - Reference No: Are there disparities in health outcome and/or emergency response among vulnerable road users (e.g., pedestrians, bicyclists, personal conveyance users) struck by motor vehicles?			Review	Group 16: Gender and Demographic Disparities in Collision Care
2025-09-10 09:42:00	Q215	In adult postcrash patients, does insurance status change disposition and affect overall outcomes?	Q215 - Reference No: In adult postcrash patients, does insurance status change disposition and affect overall outcomes?			Out of Scope
2025-09-10 09:42:00	Q216	Is there a difference in 1-year mortality rates for MVC patients from marginalized communities vs. MVC patients from non-marginalized communities?	Q216 - Reference No: Is there a difference in 1-year mortality rates for MVC patients from marginalized communities vs. MVC patients from non-marginalized communities?			Review	Group 16: Gender and Demographic Disparities in Collision Care
2025-09-10 09:42:00	Q217	What is the effect of automatic crash notification (vs no ACN) on response time in rural versus urban areas?	Q217 - Reference No: What is the effect of automatic crash notification (vs no ACN) on response time in rural versus urban areas?			Review	Group 8: Automatic Crash Detection and eCall Systems
2025-09-10 09:42:00	Q218	Are EMS providers and EMS systems more likely to provide equitable care when they receive real-time, technology-assisted care guidance and performance dashboards?	Q218 - Reference No: Are EMS providers and EMS systems more likely to provide equitable care when they receive real-time, technology-assisted care guidance and performance dashboards?			Review	Group 29: How can structured decision-support tools improve outcomes in road injury care?
2025-09-10 09:42:00	Q219	Does the use of point of care concordant language translation services for EMS reduce scene time and improve triage accuracy for patients with limited English proficiency?	Q219 - Reference No: Does the use of point of care concordant language translation services for EMS reduce scene time and improve triage accuracy for patients with limited English proficiency?			Review	Group 17: Cultural and Language Barriers in Emergency Response
2025-09-10 09:42:00	Q220	Do 911 dispatch protocols (i.e., medical priority dispatch) tailored to specific age groups improve recognition of critically/seriously injured geriatric motor vehicle patients as compared to traditional, nonstratified decision tools?	Q220 - Reference No: Do 911 dispatch protocols (i.e., medical priority dispatch) tailored to specific age groups improve recognition of critically/seriously injured geriatric motor vehicle patients as compared to traditional, nonstratified decision tools?			Review	Group 9: Dispatcher Triage and Decision Support
2025-09-10 09:42:00	Q221	In MVC patients, what is the association of health disparities indices on the rates of EMS nontransports? And if self-presenting to ED after non-transport, compared to EMS transported patients, what are the effects on admissions, ICU days, hospital days, and mortality?	Q221 - Reference No: In MVC patients, what is the association of health disparities indices on the rates of EMS nontransports? And if self-presenting to ED after non-transport, compared to EMS transported patients, what are the effects on admissions, ICU days, hospital days, and mortality?			Review	Group 16: Gender and Demographic Disparities in Collision Care
2025-09-10 09:42:00	Q222	In rural vehicular crashes, what is the effect of smart technology calls for help compared to no smart technology on time to first responder on scene and type of resources dispatched?	Q222 - Reference No: In rural vehicular crashes, what is the effect of smart technology calls for help compared to no smart technology on time to first responder on scene and type of resources dispatched?			Review	Group 14: Rural and Remote Collision Detection + Group 8: Automatic Crash Detection and eCall Systems
2025-09-10 09:42:00	Q223	Can personal smart-wear and/or smartphone technology be used to detect application of force reliably and notify 911 systems of patients experiencing a crash?	Q223 - Reference No: Can personal smart-wear and/or smartphone technology be used to detect application of force reliably and notify 911 systems of patients experiencing a crash?			Review	Group 13: Wearable Technology and Collision Detection
2025-09-10 09:42:00	Q224	In patients with severe injury (ISS > =16) from an MVC (P) what is the potential effect of Automatic Crash Notification (I) compared to standard care (C) on mortality due to decreased time to EMS arrival?	Q224 - Reference No: In patients with severe injury (ISS > =16) from an MVC (P) what is the potential effect of Automatic Crash Notification (I) compared to standard care (C) on mortality due to decreased time to EMS arrival?			Review	Group 8: Automatic Crash Detection and eCall Systems
2025-09-10 09:42:00	Q225	How can ACN elements be reported to 911 at the time of dispatch?	Q225 - Reference No: How can ACN elements be reported to 911 at the time of dispatch?			Review	Group 8: Automatic Crash Detection and eCall Systems + Group 9: Dispatcher Triage and Decision Support
2025-09-10 09:42:00	Q226	What are the barriers and facilitators to incorporating advanced automatic crash notification information to improve the triage of EMS resources to MVCs with an increased risk of severe injury?	Q226 - Reference No: What are the barriers and facilitators to incorporating advanced automatic crash notification information to improve the triage of EMS resources to MVCs with an increased risk of severe injury?			Review	Group 8: Automatic Crash Detection and eCall Systems + Group 9: Dispatcher Triage and Decision Support
2025-09-10 09:42:00	Q227	For victims of MVCs resulting in serious injury (ISS > 15) (P) what is the impact of transmitting crash telematics information directly to the trauma center (I) vs. not transmitting that information to the trauma center (C) in hospital length of stay, ICU and OR requirements and mortality (O) over 5 years?	Q227 - Reference No: For victims of MVCs resulting in serious injury (ISS > 15) (P) what is the impact of transmitting crash telematics information directly to the trauma center (I) vs. not transmitting that information to the trauma center (C) in hospital length of stay, ICU and OR requirements and mortality (O) over 5 years?			Review	Group 30: What is the value of integrated data linkage across the trauma system for improving outcomes?
2025-09-10 09:42:00	Q228	In occupants involved in vehicle MVCs who are restrained and not ejected (P) would the addition of vehicle telemetry criteria (I), compared to normal care (C), improve the sensitivity and specificity of trauma triage (O)?	Q228 - Reference No: In occupants involved in vehicle MVCs who are restrained and not ejected (P) would the addition of vehicle telemetry criteria (I), compared to normal care (C), improve the sensitivity and specificity of trauma triage (O)?			Review	Group 24: Predicting Injury + Group 8: Automatic Crash Detection and eCall Systems
2025-09-10 09:42:00	Q229	What is the scope and burden of postcrash injuries and mortality resulting from electric vehicle crashes?	Q229 - Reference No: What is the scope and burden of postcrash injuries and mortality resulting from electric vehicle crashes?			Review	Stand Alone Question
2025-09-10 09:42:00	Q230	What factors identified by the ACN system are predictive of a patient’s need to go to a trauma center?	Q230 - Reference No: What factors identified by the ACN system are predictive of a patient’s need to go to a trauma center?			Review	Group 24: Predicting Injury + Group 8: Automatic Crash Detection and eCall Systems
2025-09-10 09:42:00	Q231	What policy changes are needed to optimize the use of new technologies (e.g., AACN or others) to improve existing prehospital care processes?	Q231 - Reference No: What policy changes are needed to optimize the use of new technologies (e.g., AACN or others) to improve existing prehospital care processes?			Review	Group 8: Automatic Crash Detection and eCall Systems
2025-09-10 09:42:00	Q232	Does implementation of regular feedback through an electronic portal or other mechanism improve prehospital quality metrics, patient outcomes, and/or EMS clinician job satisfaction?	Q232 - Reference No: Does implementation of regular feedback through an electronic portal or other mechanism improve prehospital quality metrics, patient outcomes, and/or EMS clinician job satisfaction?			Review	Group 32: How does structured quality improvement influence patient outcomes in road injury care?
2025-09-10 09:42:00	Q233	Can NEMSIS or other national EMS data registry be developed to allow for agency specific benchmarking and report cards, identification and promulgation of best practices and quality targets?	Q233 - Reference No: Can NEMSIS or other national EMS data registry be developed to allow for agency specific benchmarking and report cards, identification and promulgation of best practices and quality targets?			Review	Group 30: What is the value of integrated data linkage across the trauma system for improving outcomes?
2025-09-10 09:42:00	Q234	Would a federally mandated and funded data sharing system (I), that facilitated rapid access to patient medications and medical history lead to fewer missed diagnoses and medication errors (O) in the first hours of resuscitation and care of the injured (P) compared to standard systems (C)?	Q234 - Reference No: Would a federally mandated and funded data sharing system (I), that facilitated rapid access to patient medications and medical history lead to fewer missed diagnoses and medication errors (O) in the first hours of resuscitation and care of the injured (P) compared to standard systems (C)?			Review	Group 30: What is the value of integrated data linkage across the trauma system for improving outcomes?
2025-09-10 09:42:00	Q235	Does moving EMS from a transport benefit to a treatment benefit (or hybrid) improve sustainability for EMS funding?	Q235 - Reference No: Does moving EMS from a transport benefit to a treatment benefit (or hybrid) improve sustainability for EMS funding?			Review	Stand Alone Question
2025-09-10 09:42:00	Q236	Do “Stop the Bleed” training programs result in lower mortality, reduce transfusion requirements, or improve functional outcome of patients with injuries with external hemorrhage at the population level?*	Q236 - Reference No: Do “Stop the Bleed” training programs result in lower mortality, reduce transfusion requirements, or improve functional outcome of patients with injuries with external hemorrhage at the population level?*			Review	Group 3: Bystander First Aid Training and Effectiveness + Group 2: Public Access to Life-Saving Medications and Equipment
2025-09-10 09:42:00	Q237	Does nationally linking prehospital, trauma center, and postacute care data lead to more high impact publications and/or funded awards for postcrash care outcomes?	Q237 - Reference No: Does nationally linking prehospital, trauma center, and postacute care data lead to more high impact publications and/or funded awards for postcrash care outcomes?			Review	Group 30: What is the value of integrated data linkage across the trauma system for improving outcomes?
2025-09-10 09:42:00	Q238	For injured patients (P), can a unique identifier attached to the patient by a “trauma band” at the first encounter (EMS or hospital ED) that stays with the patient for the entire event (I), provide improved tracking of interventions or any part of the care system to enable more accurate and feasible research opportunities (O)?	Q238 - Reference No: For injured patients (P), can a unique identifier attached to the patient by a “trauma band” at the first encounter (EMS or hospital ED) that stays with the patient for the entire event (I), provide improved tracking of interventions or any part of the care system to enable more accurate and feasible research opportunities (O)?			Review	Group 30: What is the value of integrated data linkage across the trauma system for improving outcomes?
2025-09-10 09:42:00	Q239	What are the barriers and facilitators to the implementation of a uniform patient identifier that could be initiated by EMS and provide data linkage through all phases of care including hospitals and rehab centers?	Q239 - Reference No: What are the barriers and facilitators to the implementation of a uniform patient identifier that could be initiated by EMS and provide data linkage through all phases of care including hospitals and rehab centers?			Review	Group 30: What is the value of integrated data linkage across the trauma system for improving outcomes?
2025-09-10 09:42:00	Q240	In a system that provides care for traumatically injured pediatric patients, what improvements are made by providing free open access of patient outcomes to prehospital clinicians, compared to systems that do not provide this information?	Q240 - Reference No: In a system that provides care for traumatically injured pediatric patients, what improvements are made by providing free open access of patient outcomes to prehospital clinicians, compared to systems that do not provide this information?			Review	Group 20: Paediatric Considerations in Road Injury + Group 32: How does structured quality improvement influence patient outcomes in road injury care?
2025-09-10 09:42:00	Q241	Does the inclusion of hospital follow up data to inform QI/Training improve as compared to no feedback improve survival and other patient centered outcomes?	Q241 - Reference No: Does the inclusion of hospital follow up data to inform QI/Training improve as compared to no feedback improve survival and other patient centered outcomes?			Review	Group 32: How does structured quality improvement influence patient outcomes in road injury care?
2025-09-10 09:42:00	Q242	Does nationally linking prehospital, trauma center, and postacute care data allow us to better understand outcomes?	Q242 - Reference No: Does nationally linking prehospital, trauma center, and postacute care data allow us to better understand outcomes?			Review	Group 30: What is the value of integrated data linkage across the trauma system for improving outcomes?
2025-09-10 09:42:00	Q243	What is the effect of immediate voice call assistance (through ACN or cell phone) and/or AACN injury prediction algorithms on triage decisions compared to compared first responder assessment alone?	Q243 - Reference No: What is the effect of immediate voice call assistance (through ACN or cell phone) and/or AACN injury prediction algorithms on triage decisions compared to compared first responder assessment alone?			Review	Group 8: Automatic Crash Detection and eCall Systems + Group 9: Dispatcher Triage and Decision Support
2025-09-10 09:42:00	Q244	Will the implementation of just-in-time app-based video instructions and care for bystander, along with dispatcher-mediated community response and intervention, lead to immediate improvements in on-scene post-crash care and patient outcomes compared to traditional public safety response times?	Q244 - Reference No: Will the implementation of just-in-time app-based video instructions and care for bystander, along with dispatcher-mediated community response and intervention, lead to immediate improvements in on-scene post-crash care and patient outcomes compared to traditional public safety response times?			Review	Group 4: Technology-Enhanced Bystander Support + Group 10: Video-Enabled Dispatch and Visual Triage
2025-09-10 09:42:00	Q245	How do current algorithms, which interpret data from automatic crash notifications systems, correlate with injury severity, appropriate EMS response (e.g., ALS, helicopter), speed of response, resource allocation (e.g., need for extrication equipment), and appropriate triage?*	Q245 - Reference No: How do current algorithms, which interpret data from automatic crash notifications systems, correlate with injury severity, appropriate EMS response (e.g., ALS, helicopter), speed of response, resource allocation (e.g., need for extrication equipment), and appropriate triage?*			Review	Group 8: Automatic Crash Detection and eCall Systems + Group 24: Predicting Injury
2025-09-10 09:42:00	Q246	Can the utilization of continuous waveform physiologic data more accurately identify injured patients that will require time-sensitive lifesaving interventions compared to standard triage criteria alone?	Q246 - Reference No: Can the utilization of continuous waveform physiologic data more accurately identify injured patients that will require time-sensitive lifesaving interventions compared to standard triage criteria alone?			Review	Group 24: Predicting Injury
2025-09-10 09:42:00	Q247	In rural or frontier EMS systems, does implementation of AI assisted guidance for care of multi-system trauma patients improve care improve patient outcomes within 2 years?	Q247 - Reference No: In rural or frontier EMS systems, does implementation of AI assisted guidance for care of multi-system trauma patients improve care improve patient outcomes within 2 years?			Review	Group 11: Artificial Intelligence and Machine Learning in Dispatch + Group 14: Rural and Remote Collision Detection
2025-09-10 09:42:00	Q248	Would real time telemedicine physician support for rural EMS providers improve triage decisions for mobilization of aeromedical resources or transport to a trauma center?	Q248 - Reference No: Would real time telemedicine physician support for rural EMS providers improve triage decisions for mobilization of aeromedical resources or transport to a trauma center?			Review	Group 33: What is the role of telemedicine in improving post-crash outcomes? + Group 14: Rural and Remote Collision Detection
2025-09-10 09:42:00	Q249	Is there a survival advantage for adult and pediatric trauma patients in rural settings with long transport times to definitive surgical care associated with the use of blood and/or blood products for prehospital resuscitation of shock?*	Q249 - Reference No: Is there a survival advantage for adult and pediatric trauma patients in rural settings with long transport times to definitive surgical care associated with the use of blood and/or blood products for prehospital resuscitation of shock?*			Review	Group 31: What is the role and value of prehospital blood in the management of patients with road injury? + Group 14: Rural and Remote Collision Detection
2025-09-10 09:42:00	Q250	Do 911 centers that have video technology, such as the Good Sam App, impact the outcomes of postcrash care?	Q250 - Reference No: Do 911 centers that have video technology, such as the Good Sam App, impact the outcomes of postcrash care?			Review	Group 10: Video-Enabled Dispatch and Visual Triage
2025-09-10 09:42:00	Q251	How does video technology (telemetrics) and pre-arrival inspection improve resource allocation after MVCs?	Q251 - Reference No: How does video technology (telemetrics) and pre-arrival inspection improve resource allocation after MVCs?			Review	Group 10: Video-Enabled Dispatch and Visual Triage + Group 8: Automatic Crash Detection and eCall Systems
2025-09-10 09:42:00	Q252	Does the implementation of prehospital eFAST and RUSH exam with interpretation assistance and/or in real time images to trauma center decrease time to OR and improve patient outcomes in hypotensive trauma patients in rural areas?	Q252 - Reference No: Does the implementation of prehospital eFAST and RUSH exam with interpretation assistance and/or in real time images to trauma center decrease time to OR and improve patient outcomes in hypotensive trauma patients in rural areas?			Review	Group 24: Predicting Injury + Group 14: Rural and Remote Collision Detection
		Originally	252 questions				(179 public + 73 literature derived)
		Out of scope	4
		Reviews	67
		Follwoing exclusions and shortlisting	23

## Sheet: Review Question categories 
Column 1	Assigned to (add you name)	Steering group or research team review by (add your name)	Recommendation post review	Reviewer Notes	Column 2
Group 1: Bystander Emergency Recognition and Calling for Help	SG	EBo	Retain question for next round	Yes (As a brief, non-systematic/exhaustive review). This looks to an area where further research would be extremely beneficial, especially in the UK/GB context. Establishing whether interventions outlined (e.g. education/public campaigns etc) work from an outcome and long-term impact is important. Without further evidence in this area, there is a risk that practice will look to deliver interventi…
Group 2: Public Access to Life-Saving Medications and Equipment	SG	EBa	Retain question for next round	No - specifically there is no review of 'acceptability' - this should include both acceptability to patients and clinicians. As above, acceptability of IM TXA (both drawn and autoinjector) to patients and clinicians should be included in further review / discussion.
Group 3: Bystander First Aid Training and Effectiven	SG	EBa	Retain question for next round	There appears to be no evidence to link bystander first aid training and improved outcomes.
Group 4: Technology-Enhanced Bystander Support	SG	EBo	Retain question for next round	The review describes this area as well placed for cross-sectorial learning, as it is already working to support CPR. Research to fully understand its application and efficacy in RTCs is needed.
Group 5: Lay Extrication and Self-Extrication	SG	RF	Retain question for next round	RF
Group 6: Specialist Vehicle Extrication Techniques	SG	RF	Retain question for next round	RF - Relevant questions, particularly for FRS perspectives. Unlikely to score highly in terms of priority though.
Group 7: Extrication Time Thresholds and Impacts	SG	RF	Retain question for next round	RF - some important and measurable questions.
Group 8: Automatic Crash Detection and eCall Systems	SG	RF	Retain question for next round	RF
Group 9: Dispatcher Triage and Decision Support	SG	NL	Retain question for next round	There may be research ongoing which is not on a register, so this is hard to answer. However the references given, plus a quick scan would suggest triage research is always 'triage of all calls' rather than RTC injury specific.
Group 10: Video-Enabled Dispatch and Visual Triage	SG	NL	Retain question for next round	There are recent studies showing promising use to aid triage, however these studies cover ‘all calls’ and aren’t specific to the unique challenges of road injury. The issues of privacy and connectivity may require ‘local or regional’ research – impacting on how to achieve generalizability.
Group 11: Artificial Intelligence and Machine Learning in Dispatch	SG	CB	Retain question for next round	RF - ?combine with group 13 CB - agree that in current format overlap with group 13 is high and these could be combined at this current stage. Group 11 touches on early detection and notification, as well as human-machine support tools e.g. during call handling which is a slightly different application/methods to other approaches suggested which are more about taking collision information than ca…
Group 12: Injury Recognition by Bystanders and First Responders	SG	CL	Retain question for next round	Is this study not relevant as there were 10 lay persons out of the 50 participants: Hetz M, Rosch J, Unger T, Struck MF, Schaser KD, Kleber C. Interobserver variability in preclinical assessment of collision variables following traffic accidents. Eur J Trauma Emerg Surg Off Publ Eur Trauma Soc. 2024;50(4):1741–51. Consider changing question to: What are the most reliable methods for training byst…
Group 13: Wearable Technology and Collision Detection	SG	CB	Retain question for next round	RF - ?combine with group 11 - lots of crossover. CB - these questions have been in part explored/systems created by tech giants Apple/Google. Small number of questions could be combined with Group 11, some overlap with AACN triage from #24.
Group 14: Rural and Remote Collision Detection	SG	IM	Retain question for next round	No, Suggested some focus on the burned of rural rescue Crash → Detection/Notification → Dispatch → Localisation → Access → On-scene care → Definitive care. For technologies reference/consideration should be given to eCell and Smartphone crash detection . "Add one short paragraph on eCell and smartphone detection as the current baseline. Rephrase the drone section as “rapid localisation and scene …
Group 15: Specific Interventions for Entrapped Patients	GS	RF	Retain question for next round	RF - actual Q's might need some refinement
Group 16: Gender and Demographic Disparities in Collision Care	SG	RF	Retain question for next round	RF
Group 17: Cultural and Language Barriers in Emergency Response	SG	LJ	Retain question for next round
Group 18: Transport Decision-Making and Bypass Protocols	CL	LR	Retain question for next round	LR - not enough research to dtermine efficient protocols for different settings or the efficiacy of non-clinical responders initiating these decisions. Literature all US or European
Group 19: Alternative Transport Methods and Outcomes	KR	LR	Retain question for next round	LR This is an important question to answer and could feed into bystander work - when and if it is better to try and transport someone than wait for an ambulance. It's a bit of a western question where there is the luxury of deciding which of several modes of transport to use. To change policy of police or other agencies some solid research shoul dbe done
Group 20: Paediatric Considerations in Road Injury	SG	EBa	Retain question for next round	There are good US data to answer the question about paed-ready hospital and improved outcomes (trauma) - therefore, Q191 (Group 20) could be considered as a Reject (answered sufficiently by existing evidence), noting that there were 91k trauma children in the Newgard paper, and 20k RTC-specific (post collision) - depends if we want/need UK-centric data.
Group 21: Psychological Impact on Bystanders and Responders	NA	LR	Retain question for next round	LR There is existing literature on what the psycological harm to bystnader can be, little known on bets ways to manage this harm. If the aim is to get bystanders to do more then this should be researched as well as prevention
Group 22: Defining outcomes	JT	LR	Retain question for next round	LR Definitely an area where research needs to be done - definingt what is a severe injury, what is a godo outcome and including patients perspectivies within this. Consistency across registeries and analyses would help for comparisons
Group 23: Helmet Removal and Spinal Management	LT	LR	Retain question for next round	LR More research needed for guidelines on bystanders doing helmet removal or log rolling. Author flag - Q 146 does not fit into this particularly well.
Group 24 : Predicting injury	SG	CB	Retain question for next round	RF CB - diverse question list compared to other reviewed groups (11 and 13). Forecasting/prediction (as a method) is the connecting factor for many of these questions. Could benefit sub-categories? Relates to different time points of the post-collision chain of survival.
Group 25: Multi agency co-working coordination and training	KM	LR	Retain question for next round	LR defintitions of sucessful outcomes would be helpful to dtermine how to evaluate different models of coordination - is this question something we want to take forward now?
Group 26: Rehabilitation	SG	EBa	Retain question for next round	Would like to see suggested outcomes (with intervals): GOSE, E5-5D, etc. This is trauma aetiology specific, rather than directly linked to post-collision - one to tighten-up at next round. Add vocational rehabilitation (https://pubmed.ncbi.nlm.nih.gov/29863459/). Include a paediatric section.
Group 27: Physical risk to Bystanders and Responders	NL	LJ	Retain question for next round
Group 28: What is the role of national safety reporting systems in improving post-crash outcomes?	SG	IM	Reject: The question has already been answered sufficiently by existing evidence.
Group 29: How can structured decision-support tools improve outcomes in road injury care?		CL	Retain question for next round	Yes. Should https://sheffield.ac.uk/matts outputs also be included as an example of triage lists?The research question needs to be modified to make it relevant to RTC's rather than all trauma?	I think this already covers road injury, alternate wording could explicity sate RICS but I am not sure the modification is meaningful?
Group 30: What is the value of integrated data linkage across the trauma system for improving outcomes?		CB	Retain question for next round
Group 31: What is the role and value of prehospital blood in the management of patients with road injury?		CL	Reject: The question is too generic (e.g., applies to trauma more generally without specificity to road injury)	Yes - review fine, but more references could be provided
Group 32: How does structured quality improvement influence patient outcomes in road injury care?		EBa	Retain question for next round	EPIC signal in severe TBI included. However, narrowly TBI-focussed for a post-collision PSP. Suggest more about a bundle of process indicators, balance measures, etc. going forward. Evidence is lacking - therefore should be included, but must be post-c focussed.
Group 33: What is the role of telemedicine in improving post-crash outcomes?		NL	Retain question for next round	The usefulness of telemedicine has been shown generally, but not specifically for road injury, and there appears no evidence of the impact of telemedicine on road injury outcomes.
Group 34: How do EMS system delays affect patient outcomes after road injury?		EBo	Retain question for next round	As noted in the review, this question is really talking about offload delays at hospital, whereas the research cited focuses on response times for on-scene support. The priority for progressing this question might relate to how likely change will come about if research is conducted. Will evidence showing the impacts on mortality/patient outcome positively influence systemic issues in hospitals re…

## Sheet: Review Standalone questions
Column 1	Column 2	Assigned to (add you name)	Steering group or research team review by (add your name)	Recommendation post review	Note	Column 3	Column 4
SA1	Q006 - Reference No: Can a "middle ground" between scene preservation and Life-saving interventions (LSIs) ever be found?	n/a		Reject: Out of scope		?? Is this out of scope
SA2	Q044 - Reference No: How many road traffic collisions are caused by a medical event and how are these identified and managed by prehospital responders	RW	CL	Retain question for next round	https://www.sciencedirect.com/science/article/pii/S0001457521004656 (additional Swedish paper) Needs more description of why is it important to identify a medical cause of the RTC eg to ensure time-critical treatment of the medical condition as well as any traumatic injury resulting from the collision
SA3	Q071 - Reference No: In patients with major trauma requiring airway intervention (Population), how does time to definitive airway management during nighttime hours (Intervention) compare to daytime hours (Comparator) in the period following the establishment of regional trauma networks (Outcome)?	LEJ	LR	Retain question for next round	LR The outcome for this question is poorly defined - outcome should be some thing to do with the patient outcome. There is little evidence but perhaps fits more into a broader question of how care and outcomes differ on time of day an d how protocols should be improved to ensure the same surival rates.
SA4	Q074 - Reference No: What is the effect of scene time in rural road injuries on mortality, stratified by injury severity and injury type?	CGC	LR	Retain question for next round
SA5	Q096 - Reference No: What are people dieing from with road injury - how much of this is reversible and in what time scale?	SG	CL	Retain question for next round	No - Inadequate review. Question needs to be tweaked slightly. We need to better understand the preventable causes of death to be able to make future changes to management.		Difficult to eoncmpass all of thrse areas in a single question: suggest " “Which causes of death after RTCs are potentially preventable across the Road Injury Chain of Survival, and what are the time-critical windows for effective intervention?"
SA6	Q102 - Reference No: How often do UK trauma audit systems capture long-term psychological sequelae?	SG	LJ	Reject: The question is too generic (e.g., applies to trauma more generally without specificity to road injury)	. Yes - although it is not really a question that lends itself to a review as the NMTR does not collect this data therefore nothing to review. I agree with Tim's comments - Rather than asking how often UK trauma audit systems capture long-term psychological sequelae, it is much more useful to ask what data should be collected regarding long-term psychological impact. I do however wonder whether t…
SA7	Q115 - Reference No: Whats the best pain relief in the early treatment and transfer	SG	CL	Reject: Out of scope	Agree not suitable for a PSP - too broad and not directly relevant to road injury
SA8	Q120 - Reference No: Does integrating medical personnel into the extrication process improve outcomes?	SG	IM	Reject: The question has already been answered sufficiently by existing evidence.
SA9	Q126 - Reference No: What is the impact of immediate pain relief on trauma patient outcomes? Pain from fractures or injuries can induce shock (via stress responses) and traumatise the patient psychologically. Unanswered aspects: Does early aggressive pain control (I) versus minimal pain management until hospital (C) make a difference in outcomes like reduction in anxiety/PTSD, or even physiologic…	SG	SG	RECOMMEND REMOVE POST REVIEW
SA10	Q163 - Reference No: How long are air ambulances waiting before they can land on roads at the scene of RTCs? What are the barriers to early road closure at RTCs, barriers which result in delayed ability for air ambulances to land? What solutions would overcome this?	SG	LR	Retain question for next round	LR _ should this question be retained for the next round? These safety and coordination rules are well recognised barriers and explain why delays can occur, even if the actual waiting times are not reported in the scientific literature.
SA11	Q164 - Reference No: What is the optimum time to pre-alert Emergency Departments of intended/inbound patients from RTCs, and who should provide these pre-alerts?	SG	RF	Retain question for next round	RF - this is a question that is of interest to me, but I'm not sure its anywhere near a priority and I think inferences can be made from other work related to the same topic but for different patient cohorts.
SA12	Q167 - Reference No: What clinical signs and physiological parameters are bystanders (lay-persons and non-clinical responders) able to accurately and reliably detect/measure in the context of road injury?	GR	LR	Retain question for next round	LR - is there an overarching question on what bystanders can do, the harms that can befall them as a result (Group 21) and how to deal with them. Taking each part as a research question/topic in isolation isn't very joined up thinking? See also SA13
SA13	Q168 - Reference No: Do context specific trauma training programmes for bystanders (lay-persons or non-clinical responders) confer measurable clinical or system benefits?	GR	LJ	Retain question for next round	Stand alone - george
SA14	Q171 - Reference No: Should more in depth follow ups/cognitive assessmented be completed on patients involved in a high speed collisions?	SG	LJ	Reject: The question is too generic (e.g., applies to trauma more generally without specificity to road injury)	The question is currently quite broad in terms of should more in depth 'follow-ups' be completed - unsure what would be included as a follow-up could be a number of things. I think if should be should cognitive assessments be completed on patients involved in high speed collisions is more specific but even then I think this is driven by clinical indication for doing a cognitive assessments e.g. h…
SA15	Q229 - Reference No: What is the scope and burden of postcrash injuries and mortality resulting from electric vehicle crashes?	SG	RF	Retain question for next round	RF - suggest we should probably reject this as I don't see any value in separating electric vehicle from conventional vehicles, in terms of outcome. This question itself adds little. The reason for the query is that the incidence of true electric vehicle injuries (e.g. secondary to thermal runaway) would be of interest and is extremely topical - do we want to reframe it this way?
SA16	Q235 - Reference No: Does moving EMS from a transport benefit to a treatment benefit (or hybrid) improve sustainability for EMS funding?	SG		Reject: Out of scope
SA17	Q174 - Reference No: What can be put in place in vehicles (compulsory?) so that people know what to do if they are in an accident and there is no one there to help them	Moved to group 1
SA18	Q175 - Reference No: what are the experiences of family members/carers whilst the patient is receiving early hospital care for their injuries?	SG	LJ	Reject: The question is too generic (e.g., applies to trauma more generally without specificity to road injury)	The question is very generic and not specific to road injury
SA19	Q209 - Reference No: Do resuscitation adjuncts that do not require refrigerated storage (e.g. TXA, calcium, fibrinogen concentrate, prothrombin complex concentrate) reduce early mortality either alone or in combination among trauma patients with hemorrhagic shock compared to standard care resuscitation?	SG	SG	RECOMMEND REMOVE POST REVIEW	Out of scope - answred in the trauma literature more generally
SA20	Q091 - Reference No: What legal and data-sharing constraints exist for automated alerts from vehicles or wearables?	SG	LR	Retain question for next round	LR - is this within our scope? It's evaluation of current legal policies?
SA21	Q139 - Reference No: Pedestrians knocked down - how are they rescued from the road?	SG	SG	RECOMMEND REMOVE POST REVIEW
SA22	Q166 - Reference No: How do we define 'bystander' in the context of road injury?	SG	SG	Reject: The question has already been answered sufficiently by existing evidence.
SA23	Q098 - Reference No: Is prehospital imaging (e.g. handheld ultrasound) feasible or beneficial in guiding early transport decisions?	SG	LR	Retain question for next round	LR Evidence is limited and requires further investigation. However, is this a relevant question for IMPACT to consider? IS the technology good enough/ cost effective for routine deployment by health services or is that the area which should be improved first?

## Sheet: Queries
Initial Screening								Review Screening
Date	Sub Question				In Scope?			Group / SA	Sub Question				Decision
2025-07-13 15:10:03	Q087	Is approach to scene/ "clincial" training a better route of engagement with young people around crash prevention / awareness (And post-collisin care) as opposed to "scare" tactics?			Out of Scope			Group 28					Reject: The question has already been answered sufficiently by existing evidence.
2025-07-13 15:11:50	Q091	What legal and data-sharing constraints exist for automated alerts from vehicles or wearables?			Confirmed in scope			Group 31					Reject: The question is too generic (e.g., applies to trauma more generally without specificity to road injury)
2025-07-29 14:47:00	Q139	Pedestrians knocked down - how are they rescued from the road?			Confirmed in scope			SA1	Q006	Can a "middle ground" between scene preservation and Life-saving interventions (LSIs) ever be found?			Out of Scope
2025-08-08 15:53:45	Q165	What is the most effective process for reviewing the response to RTCs where serious injuries have occurred? And what is the most effective process for EMS to learn from these serious RTCs?			Out of Scope			SA6	Q102	How often do UK trauma audit systems capture long-term psychological sequelae?			Reject: The question is too generic (e.g., applies to trauma more generally without specificity to road injury)
2025-08-17 17:21:37	Q166	How do we define 'bystander' in the context of road injury?			Confirmed in scope			SA7	Q115	What's the best pain relief in the early treatment and transfer			Out of Scope
2025-08-28 12:38:49	Q177	Whether emergency services can access data from a vehicle believed to contain an injured person, in order to plan for treatment, without consent of the injured person?			Confirmed in scope			SA8	Q120	Does integrating medical personnel into the extrication process improve outcomes?			Reject: The question has already been answered sufficiently by existing evidence.
2025-09-10 09:42:00	Q197	Is there any difference in post-crash outcome data in rural areas in states in which EMS is considered an essential service vs. state where it is not considered an essential and funded service (i.e., when the local government is required to coordinate an EMS plan)?			Out of Scope - not UK focussed			SA9	Q126	What is the impact of immediate pain relief on trauma patient outcomes? Pain from fractures or injuries can induce shock (via stress responses) and traumatise the patient psychologically. Unanswered aspects: Does early aggressive pain control (I) versus minimal pain management until hospital (C) make a difference in outcomes like reduction in anxiety/PTSD, or even physiologic benefits (lower cate…			Reject: The question is too generic (e.g., applies to trauma more generally without specificity to road injury)
2025-09-10 09:42:00	Q215	In adult postcrash patients, does insurance status change disposition and affect overall outcomes?			Out of Scope - not UK focussed			SA14	Q171	Should more in depth follow ups/cognitive assessmented be completed on patients involved in a high speed collisions?			Reject: The question is too generic (e.g., applies to trauma more generally without specificity to road injury)
								SA16	Q235	Does moving EMS from a transport benefit to a treatment benefit (or hybrid) improve sustainability for EMS funding?			Out of Scope
								SA18	Q175	What are the experiences of family members/carers whilst the patient is receiving early hospital care for their injuries?			Reject: The question is too generic (e.g., applies to trauma more generally without specificity to road injury)
								SA19	Q209	Do resuscitation adjuncts that do not require refrigerated storage (e.g. TXA, calcium, fibrinogen concentrate, prothrombin complex concentrate) reduce early mortality either alone or in combination among trauma patients with hemorrhagic shock compared to standard care resuscitation?			Out of Scope
								SA21	Q139	Pedestrians knocked down - how are they rescued from the road?			Reject: Better answered under other questions
								SA22	Q166	How do we define 'bystander' in the context of road injury?			Reject: The question has already been answered sufficiently by existing evidence.

## Sheet: Workshop Questions Shortlist - 
Group or SA	Group Name	Question	Lay Rewording for Workshop
Group 1	Bystander Emergency Recognition and Calling for Help	What are the barriers to immediate bystander emergency calls following road traffic collisions, and what interventions (educational, legal, or systemic) are most effective in reducing call delay times across diverse populations?	What makes people hesitate or delay calling emergency services straight after a road traffic collision, and what kinds of changes—like education, laws, or system improvements—can help people call for help faster, especially in different communities?
Group 2	Public Access to Life-Saving Medications and Equipment	What is the effectiveness, acceptability, and safety of public access tranexamic acid (TXA) administration by untrained bystanders in road traffic collision casualties with suspected haemorrhage?	How safe, effective, and acceptable is it for members of the public, with no medical training, to give tranexamic acid (TXA) to people who may be bleeding after a road traffic collision?
Group 3	Bystander First Aid Training and Effectiveness	What are the most effective methods and delivery models for training the public in trauma first aid, and does community-wide implementation reduce road traffic collision mortality?	What are the best ways to teach people in the community how to give first aid after serious injuries, and can training everyone help save lives in road traffic collisions?
Group 4	Technology-Enhanced Bystander Support	Do technology-enhanced interventions (mobile apps, video calling, real-time coaching) improve bystander first aid performance and patient outcomes in road traffic collisions compared to standard telephone guidance?	Can using technology, such as mobile apps, video calls, or live coaching, help people give better first aid and improve outcomes for those injured in road traffic collisions, when compared to just using a phone call for guidance?
Group 5	Lay Extrication and Self-Extrication	Under what circumstances is lay-assisted or self-extrication safer and more beneficial than waiting for professional rescue, and how can bystanders identify when immediate extrication is indicated?	When is it better for someone involved in a collision to get out of the vehicle themselves or with help from bystanders, rather than waiting for emergency services?
Group 6	Specialist Vehicle Extrication Techniques	What are the most effective rescue techniques for specialist vehicles (HGVs, military vehicles) and which elements of professional rescue protocols can be safely adapted for bystander use?	What are the best ways to safely rescue people from large or specialist vehicles, such as lorries or military trucks, and which parts of professional rescue methods could be safely used by bystanders?
Group 7	Extrication Time Thresholds and Impacts	What are the critical time thresholds for extrication beyond which mortality and morbidity (including psychological outcomes) increase significantly, and how do different extrication methods impact these outcomes?	At what point does taking longer to free someone from a vehicle lead to worse physical or mental health outcomes, and how do different rescue methods affect this?
Group 8	Automatic Crash Detection and eCall Systems	What crash parameters and data elements should be transmitted through eCall systems to optimise triage accuracy and response times while minimising false positive rates?	What crash details should automatically be sent from a vehicle after a collision to help emergency services respond faster and more accurately, without sending false alerts?
Group 9	Dispatcher Triage and Decision Support	What structured protocols, training interventions, and decision support tools most effectively improve dispatcher accuracy in identifying severe road traffic collision injuries and triaging appropriate resources?	What kinds of training, tools, and guidelines help emergency call handlers (dispatchers) better recognise serious injuries from road traffic collisions and send the right help quickly?
Group 10	Video-Enabled Dispatch and Visual Triage	Does video-enabled dispatch improve injury severity recognition and triage accuracy compared to voice-only communication, and what are the privacy and implementation considerations?	Can video technology in emergency calls, help call handlers better judge injuries and send the right help, compared to voice-only calls? What privacy and practical issues need to be considered?
Group 11	Artificial Intelligence and Machine Learning in Dispatch	Can artificial intelligence and machine learning technologies improve the identification of serious injuries from crash scene photos, call audio, or historical data compared to human dispatcher assessment?	Can AI help emergency services spot serious injuries more accurately than human call handlers, using collision photos, call audio, or past data? And what are the challenges?
Group 12 & SA12	Injury Recognition by Bystanders and First Responders What clinical signs and physiological parameters are bystanders (lay-persons and non-clinical responders) able to accurately and reliably detect/measure in the context of road injury?	What are the most reliable and teachable methods for training bystanders and first responders to identify life-threatening injuries and high-risk collision characteristics without clinical equipment? What signs of serious injury can bystanders or non-medical responders reliably spot at the scene of a collision, and how accurate are they without medical equipment? Suggest combining into this: What…	What are the best and easiest ways to teach bystanders and first responders how to spot life-threatening injuries, without medical equipment? What signs, symptoms, or collision features can bystanders and first responders reliably recognise without medical equipment, and how can these skills best be taught to improve early injury recognition? Suggest combining into this: What signs of serious inj…
Group 13	Wearable Technology and Collision Detection	Can wearable technology devices be validated and optimised for detecting road traffic collisions and transmitting useful information to emergency services in unwitnessed crashes?	Can wearable tech detect road traffic collisions and send helpful information to emergency services when no one sees the collision—and can it be made to work reliably?
Group 14	Rural and Remote Collision Detection	What is the burden of undetected collisions in rural and remote areas, and what technologies (sensors, drones, satellite monitoring) are most effective for rapid detection and response?	How often do collisions go undetected in rural areas, and which technologies, such as sensors, drones, or satellite, work best to spot them quickly and get help there fast?
Group 15	Specific Interventions for Entrapped Patients	What time-critical medical interventions (pharmacological and non-pharmacological) are most effective for entrapped patients, and how can these be optimally delivered by non-clinical responders?	Which urgent treatments work best for people trapped after a collision, and how can non-medical responders safely provide them?
Group 16	Gender and Demographic Disparities in Collision Care	Do gender, age, and demographic factors affect triage accuracy, entrapment likelihood, and treatment outcomes in road traffic collision care, and how can disparities be addressed?	In road traffic collisions, how do factors such as age, gender, and background influence the types of injuries people get and the care they receive, and what can be done to reduce inequalities?
Group 17	Cultural and Language Barriers in Emergency Response	How do language barriers, cultural factors, and socioeconomic deprivation affect emergency response to road traffic collisions, and what interventions can address these inequalities?	How do language, culture, and poverty affect emergency responses to road collisions, and what can be done to reduce these inequalities?
Group 18	Transport Decision-Making and Bypass Protocols	What are the optimal transport decision-making protocols for road traffic collision patients, particularly in rural settings, and which non-clinical responders should be trained to initiate these decisions?	What’s the best way to decide how crash victims should be transported, especially in rural areas, and which non-medical responders should be trained to make those decisions?
Group 19	Alternative Transport Methods and Outcomes	What are the outcomes of alternative transport methods (police, private vehicles) compared to ambulance transport	No changes? Should injured people go to hospital in a police or private car instead of waiting for an ambulance, and how does this affect their recovery or survival?
Group 20	Paediatric Considerations in Road Injury	How does paediatric “readiness” across the prehospital and hospital pathway—together with accurate trauma team activation (TTA) and systematic feedback of outcomes to clinicians—affect triage accuracy and 1-year outcomes for children injured in road traffic collisions (RTCs)?	How does being ready to treat injured children, along with quickly involving the right medical team and giving doctors feedback, affect how well children are assessed and recover after road traffic collisions?
Group 21	Psychological Impact on Bystanders and Responders	What are the psychological impacts on bystanders who intervene in road traffic collisions, and how can support systems be designed to encourage intervention while minimising psychological harm?	What psychological effects do bystanders face after helping at the scene of a road traffic collision, and how can support be designed to encourage action while protecting their mental health?
Group 22	Defining outcomes	How do we define “successful outcome” after road injury, and are we aligning research with what patients consider success?	What does a ‘successful recovery’ after a road injury really mean, and are researchers measuring what matters most to patients?
Group 23	Helmet Removal and Spinal Management	What is the safety and effectiveness of lay person spinal management techniques (including helmet removal and log rolling) in road traffic collision casualties, and do structured instructions improve biomechanical safety	How safe and effective are basic spinal care techniques, such as helmet removal or casualty rolling, when done by bystanders at the scene of a collision, and do step-by-step instructions help reduce the risk of injury?
Group 24	Predicting injury	What are the most reliable clinical, mechanistic, and scene-level indicators for identifying occult life-threatening injuries (including internal bleeding and brain injury) in road traffic collision patients who present without obvious external signs of severe trauma?	What are the most reliable signs, at the scene of a road traffic collision, for spotting hidden life-threatening injuries such as internal bleeding or brain trauma?
Group 25	Multi agency co-working coordination and training	How can inter-agency coordination between police, fire, and medical services be optimised to reduce delays in extrication and improve patient outcomes at road traffic collisions, and what evidence-based models, training strategies, or protocols best support this integration?	How can police, fire, and medical teams work better together at the scene of a road traffic collision to speed up rescue and improve patient outcomes, and what training or systems support this best?
Group 26	Rehabilitation	How can post-collision rehabilitation systems be organised and supported—through early initiation, coordinated care, family engagement, and integration of social, legal, and financial support—to optimise functional recovery, return to work, and quality of life for road injury survivors across diverse settings?	How can rehab after road injuries be better organised, starting early, involving families, and linking medical care with social, legal, and financial support, to help survivors recover, return to work, and improve quality of life?
Group 27	Physical risk to Bystanders and Responders	What are the risks faced by rescuers and bystanders during roadside extrication and first response, and how can their physical and physiological safety be protected?	What risks do rescuers and bystanders face when helping at the scene of a collision, and how can we protect their physical and mental wellbeing?
Group 29	How can structured decision-support tools improve outcomes in road injury care?	What is the impact of structured decision-support tools (such as checklists, real-time guidance, or performance dashboards) on the quality, timeliness, and equity of prehospital care for trauma patients?	How do tools like checklists, real-time guidance, or dashboards affect the speed, quality, and fairness of trauma care delivery before patients reach hospital?
Group 30	What is the value of integrated data linkage across the trauma system for improving outcomes?	What is the impact of developing and implementing nationally linked prehospital, trauma, and post-acute care data systems (including crash telematics, patient identifiers, and shared registries) on surveillance, quality improvement, research, and patient outcomes following road traffic injury?	How does linking road traffic collision, emergency, and rehabilitation data nationwide, using tools like telematics, patient IDs, and shared records, help improve tracking, care quality, research, and recovery after road injuries?
Group 32	How does structured quality improvement influence patient outcomes in road injury care?	What is the impact of implementing prehospital quality-improvement (QI) programmes—combining targeted feedback, micro-education, and regular electronic outcome feedback—on adherence to traumatic brain injury (TBI) guidelines, timeliness and quality of care, clinician experience, and patient outcomes?	How do prehospital improvement programmes, like targeted feedback, quick training, and outcome tracking affect guideline use, care quality, staff experience, and recovery in patients with brain injuries resulting from a collision?
Group 33	What is the role of telemedicine in improving post-crash outcomes?	What is the impact of telemedicine-supported medical direction for prehospital trauma care—particularly in rural or resource-limited settings—on triage decisions, patient outcomes, costs, and transfer efficiency?	How does using telemedicine to guide trauma care, especially in rural areas, affect triage decisions, patient outcomes, costs, and how efficiently patients are transferred?
Group 34	How do EMS system delays affect patient outcomes after road injury?	What is the effect of prolonged APOT times in an EMS system on field response to MVCs and post-crash patient outcomes? NB: The context of this question is hospital delays leading to a delayed response - therefore the literature review has looked at delays to scene rather than specifically route cause / hospital crowding.	How do long hospital handover times affect ambulance response to collisions, and what impact does this have on patient outcomes?
SA2		How many road traffic collisions are caused by a medical event and how are these identified and managed by prehospital responders	No changes?
SA3		In patients with major trauma requiring airway intervention (Population), how does time to definitive airway management during nighttime hours (Intervention) compare to daytime hours (Comparator) in the period following the establishment of regional trauma networks (Outcome)?	Since regional trauma networks were introduced, does the time it takes to provide airway support for patients with major trauma differ between night and day, and how does this affect patient outcomes? For patients with major trauma needing airway support, does the time to treatment differ between night and day since regional trauma networks were introduced, and how does this affect outcomes?
SA4		What is the effect of scene time in rural road injuries on mortality, stratified by injury severity and injury type?	How does time spent at the scene of rural road collisions affect survival, especially when taking into account the type and severity of injuries?
SA5		What are people dieing from with road injury - how much of this is reversible and in what time scale? Which causes of death after Road Traffic Collision are potentially preventable across the Road Injury Chain of Survival, and what are the time-critical windows for effective intervention?	After a road traffic collision, which types of deaths could potentially be avoided with the right help at the right time—and when are those critical moments where quick action can make the biggest difference?
SA10		How long are air ambulances waiting before they can land on roads at the scene of RTCs? What are the barriers to early road closure at RTCs, barriers which result in delayed ability for air ambulances to land? What solutions would overcome this?	How long do air ambulances wait to land at crash scenes, and what is preventing roads from being closed quickly to let them land? What could help fix this?
SA11		What is the optimum time to pre-alert Emergency Departments of intended/inbound patients from RTCs, and who should provide these pre-alerts?	When should hospitals be alerted about incoming road traffic collision patients, and who should be responsible for sending that alert?
SA13		Do context specific trauma training programmes for bystanders (lay-persons or non-clinical responders) confer measurable clinical or system benefits?	Do tailored training programmes for bystanders to improve care and outcomes at the scene of a collision, and how can we measure the benefits?
SA15		What is the scope and burden of postcrash injuries and mortality resulting from electric vehicle crashes?	Do collisions involving electric vehicles lead to different types or levels of injury compared with non-electric cars?
SA20		What legal and data-sharing constraints exist for automated alerts from vehicles or wearables?	No changes?

## Sheet: Group 1
Group 1
Group Name	Bystander Emergency Recognition and Calling for Help
Overarching Question	What are the barriers to immediate bystander emergency calls following road traffic collisions, and what interventions (educational, legal, or systemic) are most effective in reducing call delay times across diverse populations?
Sub Questions	Q007	How can we encourage faster emergency calls after a collision? For example, what community education or outreach strategies most effectively motivate bystanders to call 999 immediately when a serious crash occurs, given that delays (especially in rural areas) lead to worse outcomes? Identifying and overcoming the causes of hesitation (panic, assuming "someone else will call", etc.) could shorten …
	Q011	What are the main barriers preventing bystanders from calling for help immediately, and how can we reduce them? Studies in some countries show factors like fear of legal trouble, police questioning, or being involved in investigations cause hesitation. Research can evaluate which interventions – public awareness of Good Samaritan laws, reassurance about not getting in trouble, or simplified engag…
	Q083	Are ethnic minority or migrant populations less likely to initiate a call for help due to fear, language, or misunderstanding of the system?
	Q117	How can we encourage faster emergency calls after a collision?
	Q174	Q174 - Reference No: What can be put in place in vehicles (compulsory?) so that people know what to do if they are in an accident and there is no one there to help them
	Q121	Reference No: Does implementing or strengthening “Good Samaritan” laws increase timely bystander intervention? PICO: In countries or regions lacking strong legal protection for helpers (P), would enacting and publicising Good Samaritan laws (I) compared to no such legal protection (C) result in a higher rate of bystanders calling 999 and providing first aid at crash scenes (O)?

## Sheet: Group 2
Group 2
Group Name	Public Access to Life-Saving Medications and Equipment
Overarching Question	What is the effectiveness, acceptability, and safety of public access tranexamic acid (TXA) administration by untrained bystanders in road traffic collision casualties with suspected haemorrhage?
Sub Questions	Q001	Is there any future appetite for public access TXA (like AEDs, Bleeding Kits and Narcan)?
	Q022	[PICO] In trauma patients with suspected haemorrhage (P), does bystander-administered IM TXA (I), compared to no early intervention (C), reduce 30-day mortality (O)?
	Q029	What is the acceptability and effectiveness of bystander-administered IM TXA?
	Q031	Is there a role for community responder packs (TXA, tourniquets, airway adjuncts) stored in traffic-dense areas?
	Q108	Can lay people without prior training draw up and administer TXA?
	Q128	Should tranexamic acid (TXA) be given even earlier, by more responders (or even devices), to bleeding trauma patients? T Key research questions: In severely haemorrhaging patients (P), does intramuscular TXA administered on-scene by first responders or even via auto-injector (I) versus IV TXA later in hospital or not at all (C) improve survival (O)? Also, how feasible is it to equip and train non…
	Q236	Do “Stop the Bleed” training programs result in lower mortality, reduce transfusion requirements, or improve functional outcome of patients with injuries with external hemorrhage at the population level?*

## Sheet: Group 3
Group 3
Group Name	Bystander First Aid Training and Effectiveness
Overarching Question	What are the most effective methods and delivery models for training the public in trauma first aid, and does community-wide implementation reduce road traffic collision mortality?
Sub Questions	Q012	How can we dramatically increase effective bystander first aid for crash victims?
	Q013	What are the best methods to train and empower the public to act in trauma situations?
	Q014	Does widespread "Stop the Bleed" training (teaching haemorrhage control) in the community lead to a measurable decrease in trauma mortality?
	Q015	How can we ensure bystanders feel confident to help with tasks like opening an airway or stabilising a fracture? And, importantly, what are the barriers (fear of doing harm, bloodborne infection concerns) and how to overcome them? Perhaps comparing different training delivery models (online vs in-person, mandatory first aid in driver's licensing, etc.)
	Q035	How does early bleeding control by non-clinicians compare to that by trained responders in terms of survival?
	Q093	Does prior training enable delivery of bystander first aid? What training is optimal at a system level?
	Q094	What biomechanical consequences arise from incorrect layperson spinal positioning during airway management?
	Q127	Do bystanders with first aid training make significantly better emergency calls and initial assessments than untrained bystanders?
	Q129	How to mitigate risks of well-intentioned but improper first aid? A less frequently asked question: sometimes bystanders may perform incorrect or even harmful actions (like pouring water into someone’s mouth who can’t swallow, or moving a spine-injured patient unnecessarily). Research could gather data on the prevalence of harmful interventions by untrained helpers, and identify which are most co…
	Q142	How can busy-standers help in a collision when someone's hurt their head and are bleeding badly, and how can that be communicated more widely?
	Q143	How can basic but essential airway management recognition and skills be taught to the public who maybe first to a patient in a crash?
	Q161	What first-aid training for non-clinical emergency responders is most appropriate for helping victims of RTCs prior to EMS arrival?
	Q236	Do “Stop the Bleed” training programs result in lower mortality, reduce transfusion requirements, or improve functional outcome of patients with injuries with external hemorrhage at the population level?

## Sheet: Group 4
Group 4
Group Name	Technology-Enhanced Bystander Support
Overarching Question	Do technology-enhanced interventions (mobile apps, video calling, real-time coaching) improve bystander first aid performance and patient outcomes in road traffic collisions compared to standard telephone guidance?
Sub Questions	Q018	Can mobile apps or smart device instructions improve lay first aid performance? Imagine an app that, when you report a crash, starts giving you step-by-step interactive instructions ("Apply pressure here – see diagram"). A trial could compare outcomes or performance in simulated scenarios with and without such app guidance.
	Q027	Can a mobile app with visual triage prompts improve layperson decision-making at Road Injurys?
	Q032	Does real-time coaching via 999 call handlers increase the success rate of layperson first aid delivery?
	Q034	How effective are smartphone apps that connect users directly to emergency services and guide them through what to do?
	Q112	How does video communication impact the quality of bystander first aid instructions? If a caller can show the patient via video, can the emergency operator provide more effective guidance (e.g. how to position the airway or control bleeding) than over telephone alone?
	Q158	At what age, and in what setting or communication platforms are most effective at instructing people what to do at the scene of an RTC?
	Q208	Can improved dispatcher instructions to bystanders at the scene of an MVC, as compared to standard instructions, improve outcomes for seriously injured patients while awaiting EMS arrival?
	Q244	Will the implementation of just-in-time app-based video instructions and care for bystander, along with dispatcher-mediated community response and intervention, lead to immediate improvements in on-scene post-crash care and patient outcomes compared to traditional public safety response times?

## Sheet: Group 5
Group 5
Group Name	Lay Extrication and Self-Extrication
Overarching Question	Under what circumstances is lay-assisted or self-extrication safer and more beneficial than waiting for professional rescue, and how can bystanders identify when immediate extrication is indicated?
Sub Questions	Q021	How often does professional rescue delay critical care, and in which scenarios is lay action preferable?
	Q023	Are untrained laypersons more likely to worsen injuries during rescue attempts?
	Q024	What crash characteristics predict that lay extrication is safe and should be encouraged?
	Q026	What crash characteristics predict that lay extrication is safe and should be encouraged?
	Q037	[PICO] In entrapped road collision patients (P), does self-extrication with bystander support (I) versus awaiting trained rescue (C) impact neurological outcome at discharge (O)?
	Q038	Does layperson-assisted self-extrication lead to higher rates of spinal or musculoskeletal injury than professional extrication?
	Q118	Under what circumstances can self-extrication be safely encouraged?
	Q124	What are the outcomes of layperson-initiated extrication versus waiting for professional rescuers? Often, bystanders at a crash may attempt to pull victims out of wreckage before fire/rescue services arrive – especially if they perceive immediate danger (fire, fuel leak). The evidence on this is largely anecdotal. Key questions: Do patients extricated by untrained bystanders have higher rates of …
	Q130	Should basic extrication tools be available to the public for immediate use? This is a speculative question: If bystanders had simple tools like seatbelt cutters or window breakers (which are inexpensive and could be kept in personal vehicles), would it help get people out of crashed cars before the fire brigade arrives? And would they use them correctly?
	Q132	In rural settings without dedicated rescue teams, what low-cost extrication methods can lay rescuers use safely? Research could gather data on common improvised rescue techniques and their outcomes. Questions include: What simple tools (like car jacks, farm tools) are most effective for extrication when high-tech gear isn’t available? Can training programs be designed for community volunteers or …
	Q170	Should lay-bystanders be empowered to encourage self extrication, or provide limited assisted self-extrication?
	Q178	What self-perceived/service culture barriers are there preventing non healthcare responders (police/fire) from supporting and encouraging self-extrication?

[truncated: 29 more sheets: Group 6, Group 7, Group 8, Group 9, Group 10, Group 11, Group 12, Group 13, Group 14, Group 15, Group 16, Group 17, Group 18, Group 19, Group 20, Group 21, Group 22, Group 23, Group 24, Group 25 …]
